# Supplementary material for: Diversification in wild populations of the model organism Anolis carolinensis: A genome‐wide phylogeographic investigation
Source: Ecol Evol. 2016 Oct 17;6(22):8115–25. doi: 10.1002/ece3.2547 (PMC5108263; doi:10.1002/ece3.2547)
Supplement: Supplementary file 1 [file ECE3-6-8115-s001.xlsx]

## Sheet: Contents
Page	Description
0_Contents	This page.
1_Sampling_Sequencing	Individual ID (used in all other analyses), collection number, locality information, and summaries of sequencing data.
2_STRUCTURE	Results of two structure runs, each using one random SNP per locus, and identifying the optimal number of genetic clusters (k) = 5.
3_DAPC	DAPC processing results, including BIC identification of the number of genetic clusters, assignment probability of individuals to genetic clusters, and optimization of the number of PCs to retain for DFA.
4_Loci_Stats	Locus number, BLAST position to chromosome and sequence location, and estimates of genetic diversity (pi) and genetic differentiation (fst) within and between populations.
5_G-PhoCS_EBSP	Comparisons of population size estimates from EBSP and G-PhoCS analyses.
6_GPhoCS	Results of three runs of G-PhoCS, each using a different combination of 3 individuals from each phylogeographic group.
7_STRUCTURE k	Plot of the determination of the number of genetic clusters from STRUCTURE runs.
8_TreeMix	Output of reduced datasets of TreeMix (two replicates of one random SNP per locus).
9_BUCKY	Output of BUCKY (two replicates).

## Sheet: Sampling_Sequencing
Individual	SampleID	Lat	Long	County	State	Family	Genus	Epithet	nRawReads	nRawBases	nMergedReads	nMergedBases	nUnmergedReads	nUnmergedBases	EnrichEffic	nLoci125	nLoci250	nLoci500	nLoci1000	AvgLocLenAll	AvgLocLenUpper	%OnTarget	ReadsPerLocus	BasesPerLocus	AvgNHomologs
I0338	CA08	25.9311	-80.9439		FL	Dactyloidae	Anolis	carolinensis	7939251	993125200	2973625	420726768	1992001	398400200		508	506	461	2	683.783	594.545	16.0788	2433.27	257238	1.14453
I0344	13_8	25.9187	-81.3108	Collier	FL	Dactyloidae	Anolis	carolinensis	5453951	692040000	1993751	288356130	1466449	293289800		507	505	470	1	709.922	608.51	19.8373	2098.61	225357	1.14453
I0345	13_9	25.9187	-81.3108	Collier	FL	Dactyloidae	Anolis	carolinensis	7207303	897636400	2719121	387083330	1769061	353812200		510	509	476	0	714.176	612.418	14.8296	1984.47	214593	1.1543
I0346	13_10	25.9187	-81.3108	Collier	FL	Dactyloidae	Anolis	carolinensis	7557795	932073200	2897429	411041214	1762937	352587400		509	508	476	3	720.564	620.41	15.6976	2142.1	234124	1.15039
I0331	LA3	28.0783	-81.7295	Lake Alfred	FL	Dactyloidae	Anolis	carolinensis	7074011	931497400	2416524	349635401	2240963	448192600		510	510	488	2	741.074	647.904	15.683	2352.83	244382	1.16016
I0332	LJ1	27.3668	-81.4002	Lake Josephine	FL	Dactyloidae	Anolis	carolinensis	8347600	1044755200	3123824	441203695	2099952	419990400		510	510	480	2	726.723	631.91	15.5576	2479.6	261682	1.18555
I0347	15_2	29.8267	-82.5971	Alachua	FL	Dactyloidae	Anolis	carolinensis	20314656	2452719000	8051061	1121102007	4212534	842506800		512	510	493	8	833.434	720.377	12.8038	4780.5	491048	1.19727
I0348	18_2	29.9095	-83.315	Lafayette	FL	Dactyloidae	Anolis	carolinensis	12396068	1693479400	3928671	572111568	4538726	907745200		509	507	492	4	842.193	741.719	11.0312	3133.92	318841	1.18359
I0349	18_3	29.9095	-83.315	Lafayette	FL	Dactyloidae	Anolis	carolinensis	9981276	1286539800	3548577	514404385	2884122	576824400		509	507	440	0	656.004	569.234	13.14	2659.34	280054	1.18164
I0321	20_1	34.7276	-76.7362	Carteret	NC	Dactyloidae	Anolis	carolinensis	10429643	1295812200	3950582	556496056	2528479	505695800		510	509	487	1	720.93	624.871	14.575	2890.26	302372	1.17969
I0322	20_4	34.7276	-76.7362	Carteret	NC	Dactyloidae	Anolis	carolinensis	6649914	751547800	2892175	391261566	865564	173112800		508	505	368	0	622.699	527.695	20.0706	1924.29	221237	1.15039
I0323	20_5	34.7276	-76.7362	Carteret	NC	Dactyloidae	Anolis	carolinensis	11028799	1407893200	3989333	566265995	3050133	610026600		510	509	490	0	746.625	652.041	14.3364	3213.19	329371	1.18945
I0324	21_3	34.6968	-77.0443	Carteret	NC	Dactyloidae	Anolis	carolinensis	12199394	1586340800	4267690	606864935	3664014	732802800		510	509	483	2	761.807	666.164	13.317	3412.45	348444	1.18164
I0325	21_4	34.6968	-77.0443	Carteret	NC	Dactyloidae	Anolis	carolinensis	10889311	1355183600	4113393	574372150	2662525	532505000		508	507	484	0	738.896	641.648	13.9666	2906.61	301940	1.30469
I0327	22_5	33.9194	-78.2686	Brunswick	NC	Dactyloidae	Anolis	carolinensis	10215915	1253335600	3949237	559839794	2317441	463488200		509	508	472	0	705.342	607.963	14.7493	2790.53	294792	1.17969
I0350	23_1	33.3681	-79.2705	Georgetown	SC	Dactyloidae	Anolis	carolinensis	6956369	839092800	2760905	384386741	1434559	286911800		511	507	471	0	689.223	592.756	18.7778	2225.69	246201	1.15039
I0351	25_4	33.2045	-79.3877	Georgetown	SC	Dactyloidae	Anolis	carolinensis	8128791	973560800	3260987	453127576	1606817	321363400		510	507	458	0	675.836	580.035	15.6157	2127.64	236215	1.16016
I0357	32_1	34.244	-80.6543	Kershaw	SC	Dactyloidae	Anolis	carolinensis	13089743	1674493400	4717276	665035931	3655191	731038200		510	509	491	2	790.834	695.383	12.292	3246.39	335167	1.17773
I0358	32_7	34.244	-80.6543	Kershaw	SC	Dactyloidae	Anolis	carolinensis	11987169	1518465200	4394843	619949674	3197483	639496600		509	507	483	1	747.977	652.986	11.6677	2759.07	287009	1.17578
I0329	CC5	28.2436	-80.8706	East Cocoa Beach	FL	Dactyloidae	Anolis	carolinensis	9082643	1124596600	3459660	494599457	2163323	432664600		509	508	477	1	718.525	623.359	16.6996	2880.01	302441	1.17383
I0330	CC8	28.2436	-80.8706	East Cocoa Beach	FL	Dactyloidae	Anolis	carolinensis	10124894	1327318000	3488304	498949505	3148286	629657200		511	508	492	0	754.105	661.553	14.233	3069.91	313739	1.18164
I0333	TV3	28.5438	-80.9422	East Titusville	FL	Dactyloidae	Anolis	carolinensis	7039679	888700800	2596175	367919581	1847329	369465800		510	509	481	3	726.375	631.254	16.348	2203.85	235444	1.15039
I0335	VB6	27.6403	-80.5948	West Vero Beach	FL	Dactyloidae	Anolis	carolinensis	7430255	946657200	2696969	383969745	2036317	407263400		510	507	486	4	731.666	637.787	15.918	2339.67	245993	1.15625
I0336	VB7	27.6403	-80.5948	West Vero Beach	FL	Dactyloidae	Anolis	carolinensis	7455111	936066600	2774778	398346660	1905555	381111000		511	509	460	0	690.496	595.785	16.2173	2336.19	246888	1.1543
I0337	VB8	27.6403	-80.5948	West Vero Beach	FL	Dactyloidae	Anolis	carolinensis	6799784	877111000	2414229	343064448	1971326	394265200		509	508	488	0	745.975	649.492	15.9186	2168.06	229243	1.15234
I0340	SB3	26.6833	-80.7169	South Bay	FL	Dactyloidae	Anolis	carolinensis	9974510	1312974600	3409637	494276343	3155236	631047200		508	505	492	2	773.803	674.154	13.4388	2889.83	295371	1.15625
I0341	SB4	26.6833	-80.7169	South Bay	FL	Dactyloidae	Anolis	carolinensis	10376755	1363384800	3559831	515551692	3257093	651418600		508	508	486	2	780.256	680.889	14.2645	3184.98	325122	1.1582
I0342	SB5	26.6833	-80.7169	South Bay	FL	Dactyloidae	Anolis	carolinensis	8304334	1066816800	2970250	428358679	2363834	472766800		510	508	485	1	747.982	647.074	14.4333	2433.9	254028	1.16211
I0312	AR1	33.6208	-93.8602	Hempstead	AR	Dactyloidae	Anolis	carolinensis	7711477	903023800	3196358	445341897	1318761	263752200		509	507	437	1	660.898	564.529	17.4889	2155.14	242213	1.16602
I0313	8_7	29.7979	-90.8129	Lafourche	LA	Dactyloidae	Anolis	carolinensis	9117389	1135318600	3440796	489164495	2235797	447159400		511	510	478	2	711.789	620.615	15.0139	2593.64	274567	1.17383
I0314	9_4	29.5891	-90.4429	Lafourche	LA	Dactyloidae	Anolis	carolinensis	6423626	741977200	2713740	374078341	996146	199229200		509	508	384	2	634.6	538.855	19.422	1894.11	217476	1.1582
I0315	9_6	29.5891	-90.4429	Lafourche	LA	Dactyloidae	Anolis	carolinensis	7868469	960049400	3068222	429928174	1732025	346405000		510	509	466	2	700.697	604.941	16.367	2281.82	248169	1.19531
I0316	10_3	30.2237	-90.8518	Ascension	LA	Dactyloidae	Anolis	carolinensis	8379511	1015011400	3304454	459017263	1770603	354120600		508	508	465	2	694.998	602.285	15.2863	2229.02	242771	1.16406
I0317	33_1	35.5472	-84.0518	Blount	TN	Dactyloidae	Anolis	carolinensis	9683727	1181454600	3776454	521259425	2130819	426163800		510	509	479	1	707.609	611.904	14.5615	2524.64	269451	1.16797
I0318	38_6	35.5558	-84.0024	Blount	TN	Dactyloidae	Anolis	carolinensis	6455527	756621400	2672420	372532250	1110687	222137400		510	509	395	1	635.996	542.887	18.6219	1890.14	216286	1.15625
I0319	40_5	33.0017	-87.1488	Bibb	AL	Dactyloidae	Anolis	carolinensis	6345750	751006600	2590717	364683676	1164316	232863200		510	509	425	5	654.494	560.41	20.0526	2086.02	234030	1.16992
I0320	44_3	30.7331	-88.0387	Mobile	AL	Dactyloidae	Anolis	carolinensis	12115027	1449550600	4867274	677119921	2380479	476095800		510	509	475	0	701.412	606.895	14.4625	3088.92	325749	1.1875
I0352	27_1	31.3529	-81.4475	McIntosh	GA	Dactyloidae	Anolis	carolinensis	3974132	507306800	1437598	207250461	1098936	219787200		507	503	451	0	675.02	581.996	23.4103	1788.22	195256	1.15039
I0353	27_3	31.3529	-81.4475	McIntosh	GA	Dactyloidae	Anolis	carolinensis	5219472	663126200	1903841	272470241	1411790	282358000		509	507	482	0	708.811	615.473	24.3755	2496.28	264145	1.1543
I0354	27_5	31.3529	-81.4475	McIntosh	GA	Dactyloidae	Anolis	carolinensis	3769666	411305800	1713137	231295875	343392	68678400		509	504	85	1	538.68	451.539	21.665	1028.72	126932	1.13086
I0355	28_3	31.8449	-83.0507	Duval	GA	Dactyloidae	Anolis	carolinensis	8742257	1084694800	3318783	467527715	2104691	420938200		509	508	481	0	712.143	617.053	14.9431	2437.79	259305	1.18555
I0356	31_2	33.2752	-82.3889	Columbia	GA	Dactyloidae	Anolis	carolinensis	11439748	1487848200	4000507	567492682	3438734	687746800		510	510	496	2	787.523	691.219	13.0018	3113.15	318757	1.1875
I0310	AS1				FL	Dactyloidae	Anolis	sagrei	11211141	1567002200	3376130	487360819	4458881	891776200		510	508	495	4	802.785	709.625	11.4078	3040.18	307284	1.28711
I0311	P5				FL	Dactyloidae	Anolis	porcatus	7967171	954385600	3195243	453106104	1576685	315337000		511	510	453	2	675.086	583.137	17.4	2362.57	261150	1.16992

## Sheet: STRUCTURE
		STRUCTURE DATASET 1						STRUCTURE DATASET 2
individual	ID	missing %	Cluster 1	Cluster 2	Cluster 3	Cluster 4	Cluster 5	missing %	Cluster 1	Cluster 2	Cluster 3	Cluster 4	Cluster 5
1	I0312	7	0.005	0.002	0.99	0.001	0.002	6	0.002	0.04	0.937	0.002	0.018
2	I0313	1	0.001	0.003	0.995	0.001	0.001	0	0.001	0.003	0.995	0.001	0.001
3	I0314	11	0.001	0.001	0.996	0.001	0.001	10	0.005	0.003	0.984	0.002	0.006
4	I0315	3	0.002	0.002	0.992	0.001	0.003	2	0.001	0.004	0.993	0.001	0.001
5	I0316	2	0.001	0.002	0.994	0.001	0.001	2	0.001	0.007	0.99	0.001	0.001
6	I0317	0	0.001	0.002	0.995	0.001	0.002	0	0.003	0.008	0.986	0.001	0.003
7	I0318	9	0.001	0.002	0.995	0.001	0.002	8	0.003	0.001	0.992	0.001	0.003
8	I0319	10	0.003	0.005	0.988	0.001	0.003	8	0.002	0.002	0.994	0.001	0.001
9	I0320	2	0.002	0.002	0.907	0.001	0.088	2	0.02	0.007	0.884	0.002	0.086
10	I0321	1	0.001	0.996	0.002	0	0.001	1	0.001	0.997	0.001	0	0.001
11	I0322	12	0.001	0.994	0.001	0.001	0.002	12	0.002	0.992	0.005	0.001	0.001
12	I0323	1	0.001	0.995	0.002	0.001	0.001	0	0.001	0.995	0.002	0.001	0.001
13	I0324	0	0.001	0.995	0.002	0	0.001	0	0.001	0.993	0.005	0.001	0.001
14	I0325	1	0.001	0.997	0.001	0	0.001	1	0.001	0.991	0.006	0.001	0.001
15	I0327	2	0.001	0.995	0.002	0.001	0.001	1	0.001	0.987	0.009	0.001	0.001
16	I0329	2	0.978	0.004	0.015	0.001	0.002	3	0.941	0.034	0.007	0.002	0.016
17	I0330	0	0.962	0.027	0.007	0.001	0.003	1	0.972	0.009	0.008	0.001	0.009
18	I0331	1	0.003	0.001	0.001	0.002	0.994	1	0.002	0.001	0.001	0.003	0.993
19	I0332	2	0.006	0.006	0.001	0.004	0.984	2	0.004	0.001	0.001	0.005	0.99
20	I0333	1	0.928	0.046	0.021	0.001	0.004	2	0.864	0.09	0.032	0.002	0.011
21	I0335	2	0.991	0.005	0.001	0.002	0.001	1	0.992	0.003	0.002	0.001	0.002
22	I0336	2	0.996	0.001	0.001	0.001	0.001	3	0.995	0.001	0.001	0.001	0.001
23	I0337	1	0.98	0.014	0.003	0.002	0.001	1	0.992	0.004	0.001	0.001	0.002
24	I0338	5	0.249	0.002	0.003	0.741	0.006	4	0.03	0.002	0.004	0.962	0.003
25	I0340	1	0.994	0.002	0.001	0.002	0.001	0	0.936	0.001	0.002	0.06	0.002
26	I0341	1	0.957	0.005	0.023	0.012	0.004	1	0.988	0.002	0.005	0.001	0.004
27	I0342	1	0.988	0.001	0.001	0.003	0.007	0	0.981	0.003	0.002	0.012	0.002
28	I0344	3	0.003	0.002	0.001	0.992	0.002	3	0.001	0.001	0.001	0.995	0.001
29	I0345	2	0.001	0.001	0.001	0.997	0.001	2	0.001	0.001	0.001	0.997	0.001
30	I0346	2	0.001	0	0.001	0.997	0.001	2	0.001	0.001	0.001	0.996	0.001
31	I0347	1	0.001	0.001	0.005	0.001	0.992	1	0.004	0.006	0.07	0.002	0.919
32	I0348	1	0.001	0.006	0.051	0.001	0.941	1	0.004	0.003	0.319	0.001	0.673
33	I0349	9	0.001	0.004	0.024	0.001	0.97	8	0.001	0.003	0.129	0.001	0.865
34	I0350	3	0.002	0.994	0.002	0.001	0.002	2	0.021	0.932	0.038	0.002	0.007
35	I0351	4	0.036	0.958	0.002	0.001	0.003	3	0.01	0.883	0.103	0.002	0.002
36	I0352	3	0.016	0.143	0.834	0.001	0.007	5	0.003	0.348	0.646	0.001	0.001
37	I0353	2	0.001	0.523	0.475	0.001	0.001	1	0.001	0.571	0.426	0.001	0.001
38	I0354	35	0.004	0.267	0.723	0.001	0.005	34	0.222	0.263	0.502	0.002	0.011
39	I0355	1	0.002	0.005	0.991	0.001	0.001	1	0.006	0.005	0.982	0.003	0.005
40	I0356	1	0.001	0.111	0.884	0.002	0.001	0	0.001	0.165	0.832	0.001	0.001
41	I0357	0	0.003	0.902	0.093	0.001	0.001	0	0.001	0.715	0.283	0.001	0.001
42	I0358	1	0.002	0.719	0.277	0.001	0.001	1	0.002	0.708	0.288	0.001	0.001

## Sheet: Loci_Stats
Labels for pi and fst:
1 = Everglades
2 = west Florida
3 = Carolinas
4 = east Florida
5 = Atlantic-Gulf
locus	chromosome_anolis	location(middle)	pi1	pi2	pi3	pi4	pi5	global_pi	fst1_2	fst1_3	fst1_4	fst1_5	fst2_3	fst2_4	fst2_5	fst3_4	fst3_5	fst4_5
Locus_101	chr1	3890752	0.000754148	0.00132519	0.000258314	0.000778097	0.00122384	0.000943741	0.0825313	0.0501691	0.0370487	0.108311	0.0814824	0.0862708	0.0637135	0.0672513	0.145357	0.149472
Locus_99	chr1	5388785	0.00276094	0.000950639	0.000274012	0.00119964	0.000406648	0.000942759	0.212714	0.271604	0.158418	0.265781	0.115432	0.0815118	0.110533	0.0173477	-0.00168696	0.0130268
Locus_114	chr1	1.16946e+07	0.00103757	0.00146187	0.000866801	0.00132332	0.00160648	0.00174291	0.126229	0.55144	0.092979	0.393429	0.493305	-0.0489987	0.331682	0.473836	0.0489573	0.302275
Locus_113	chr1	1.21837e+07	0.000408897	0.0025336	0.001137	0.000727016	0.000763393	0.00135485	0.385476	0.393337	-0.000459769	0.0591042	0.369488	0.360302	0.318456	0.301378	0.318265	0.0272284
Locus_112	chr1	17868436	0.000943396	0.000718294	0.00141697	0.00253279	0.000923581	0.00145301	0.0584353	0.0583614	0.10633	0.0184623	0.0743664	0.0644083	0.00189752	0.109764	0.0836982	0.0820063
Locus_111	chr1	1.78689e+07	0.00269655	0.000511117	0.000318266	0.00210554	0.000592613	0.00113115	0.0861669	0.0793853	0.0717692	0.0785976	0.219686	0.0750775	0.234124	0.0448753	0.0562261	0.0766059
Locus_109	chr1	19517817	0.00272575	0.00578387	0.000875933	0.00203024	0.00096741	0.00232814	0.269174	0.221983	0.152674	0.187755	0.295333	0.250583	0.283792	0.066266	0.150146	0.0746278
Locus_103	chr1	29032282	0.00119048	0.00230019	0.00162304	0.000650867	0.000648552	0.00134416	0.397066	0.419098	0.500648	0.504604	-0.0185539	0.0502822	0.0976493	0.00287268	0.067447	0.000692451
Locus_115	chr1	33662045	0.00234522	0	0	0.000209519	0.000299313	0.000393834	0.00189036	0.0193072	0.00396227	0.060415	NA	-0.00316511	0.259731	0.01434	0.216632	0.179055
Locus_179	chr1	3.5712e+07	0.00352745	0.000666571	0.00290409	0.00167148	0.00224367	0.00264098	0.345194	0.331502	0.301088	0.377409	0.207896	0.0346879	0.318353	0.107813	0.0121996	0.159363
Locus_178	chr1	3.57125e+07	0.00443435	0.00375276	0.000883063	0.00301633	0.00171394	0.00293708	0.108779	0.465997	0.36141	0.437566	0.418203	0.244691	0.335989	-0.0139964	0.014024	0.0496614
Locus_177	chr1	35712953	0.00155224	0.00430841	0.00122137	0.00205443	0.0012852	0.00207095	0.251828	-0.0327855	-0.0266238	-0.0409758	0.334803	0.243477	0.329147	-0.000572301	-0.0359417	-0.000674023
Locus_176	chr1	3.57134e+07	0.00284621	0.00527738	0.00315124	0.00436487	0.00163847	0.00347944	0.14222	0.12037	0.0459187	0.104072	0.194943	0.0934914	0.191064	0.130731	0.0736623	0.105804
Locus_123	chr1	39616318	0.00260805	0.00112601	0.00139591	0.00204084	0.00185145	0.002053	0.178506	0.183701	0.229135	0.235779	0.0721355	0.180002	0.181606	0.146127	0.098859	0.203543
Locus_122	chr1	39714739	0.00120396	0.00029985	0.000258414	0.000924369	0.00105965	0.000895933	0.420159	0.422182	0.202913	0.366723	0.0818309	0.0584914	0.14252	0.0737066	0.0797688	0.099897
Locus_48	chr1	4.26139e+07	0.00140194	0.0070528	0.000852233	0.00237527	0.000445231	0.00247416	0.303929	0.140801	0.258241	0.0800194	0.291133	0.33746	0.327226	0.32473	-0.0161935	0.361632
Locus_49	chr1	43109440	0.00705207	0.0030784	0.000277674	0.00444734	0.0015236	0.0044316	0.219707	0.549602	0.222124	0.533763	0.684805	0.342236	0.637796	0.46201	0.212803	0.455405
Locus_50	chr1	4.42691e+07	0.00262961	0.00156706	0	0.000560878	0.000522149	0.00103979	0.445146	0.450936	0.419996	0.400707	0.364795	0.265824	0.309826	0.0451279	0.153911	0.138336
Locus_46	chr1	4.68469e+07	0.000796906	0.000598896	0.000501368	0.000919438	0.000213665	0.000589787	0.188299	0.242129	0.189091	0.253288	-0.0238731	0.0301939	0.0149078	0.0699224	0.132222	0.0809895
Locus_47	chr1	47486182	0.00167504	0.00243692	0.000554163	0.00185303	0.00043689	0.0021846	0.318436	0.789915	0.624438	0.801521	0.672569	0.470262	0.683921	0.0928873	0.0378291	0.133895
Locus_45	chr1	5.35185e+07	0.0045332	0.00169242	0.000880716	0.00113283	0.000908249	0.00177057	0.365268	0.198888	0.187191	0.209238	0.484337	0.422331	0.430166	0.0691929	0.0965531	-0.0142111
Locus_44	chr1	5.69022e+07	0	0.00417435	0.000946256	0.000842525	0.00145125	0.00231576	0.445054	0.883346	0.807336	0.765028	0.406174	0.234185	0.246298	0.642441	0.262268	0.243327
Locus_41	chr1	6.57545e+07	0.00330718	0.00238354	0.0018227	0.00293534	0.00082313	0.00228835	0.24326	0.331756	0.292745	0.311975	0.0788062	0.118134	0.0394722	0.193961	0.0680281	0.16932
Locus_42	chr1	6.57654e+07	0.00276612	0.000542005	0.000518003	0.00128075	0.000176911	0.000890968	0.10496	0.114679	0.0734239	0.145312	0.135282	0.0745407	0.0605806	0.0581409	0.195662	0.0684555
Locus_43	chr1	6.6675e+07	0.0015377	0.00133009	0.000263979	0.00263558	0.00125278	0.00149578	0.0407454	0.107535	0.0599736	0.192346	0.0467694	0.0567488	0.119969	0.14077	0.220447	0.099404
Locus_51	chr1	7.44564e+07	0.00286757	0.00246553	0.000525228	0.00284117	0.00108777	0.00202974	0.16019	0.127542	0.0188338	0.147515	0.272163	0.227932	0.254293	0.299801	0.0482736	0.29203
Locus_344	chr1	77890242	0.00181235	0.000927363	0.000285513	0.000272737	0.000467677	0.000577877	0.0458803	0.0563208	0.0330928	0.0634737	-0.00142929	-0.0341387	-0.0138454	0.0642431	-0.0234993	0.0527478
Locus_288	chr1	8.40252e+07	0.00307587	0.00352209	0.00127425	0.00205356	0.00110596	0.00221526	0.112423	0.0574739	0.190339	0.077217	0.180171	0.300577	0.16373	0.206198	0.100497	0.387705
Locus_323	chr1	88383618	0.00408945	0.00491322	0.00278339	0.00437718	0.00326607	0.00427056	0.0180165	0.201954	0.0544671	0.240864	0.18547	0.0542174	0.192977	0.0271603	0.305824	0.169776
Locus_289	chr1	1.02413e+08	0	0.00243577	0.00056059	0.00215128	0.000591187	0.00162423	-0.0680539	0.79571	0.03858	0.820353	0.382288	0.028253	0.426685	0.399308	0.0357159	0.450096
Locus_420	chr1	112335572	0.0027361	0.00489325	0.000764913	0.00128426	0.00105208	0.00210928	0.25247	0.462727	0.232611	0.401671	0.259567	0.127	0.247173	0.271809	0.0476813	0.21849
Locus_316	chr1	1.13073e+08	0.00172795	0.000724486	0.00124976	0.00478081	0.00192488	0.00282304	0.75642	0.712194	0.393707	0.597067	-0.00904732	0.107261	0.0614819	0.0995435	0.0368515	0.0456069
Locus_326	chr1	1.20161e+08	0.00398775	0.00197518	0.000429525	0.00330027	0.000500502	0.00173164	0.154621	0.152042	0.119555	0.154827	0.12907	0.0614341	0.0700105	0.0676321	0.0795372	0.0544278
Locus_258	chr1	1.32986e+08	0.000832336	0.00291005	0.000284385	0.0012626	0.00144463	0.00148847	0.194166	0.236256	0.175353	0.396264	0.111412	0.103122	0.0612559	0.0482262	0.328542	0.278281
Locus_259	chr1	1.32987e+08	0.00115647	0.00138236	0.000782216	0.00135506	0.00201069	0.00162004	0.00417913	0.03848	0.135081	0.160796	0.0243508	0.145871	0.177864	0.0985917	0.197047	0.192074
Locus_257	chr1	134138020	0.00179007	0.00378582	0.000578931	0.00410342	0.00130485	0.00299811	0.424476	0.522776	0.0560266	0.236485	0.601999	0.345308	0.509182	0.373848	0.16907	0.19719
Locus_307	chr1	1.42933e+08	0.00222536	0.000305206	0.00227093	0.00224057	0.00112978	0.00183353	0.148934	0.141634	0.1459	0.20594	0.0410197	0.159518	0.174599	0.1332	-0.0143196	0.203522
Locus_287	chr1	1.47293e+08	0.00363464	0.00111439	0.00120728	0.00427329	0.00083228	0.00297153	0.1744	0.359822	0.303803	0.361041	0.544479	0.266429	0.57948	0.432535	0.155469	0.45009
Locus_457	chr1	151344681	0.000859387	0.000868867	0.000145748	0.000777618	0.000955419	0.000800943	0.274649	0.391185	0.340303	0.307552	0.00428384	0.102908	0.0581971	0.172842	0.0909357	0.0145135
Locus_418	chr1	1.52268e+08	0.000658406	0.00101982	0	0.00162414	0.000791564	0.000873145	0.0805324	0.138314	0.0679091	0.147772	0.156659	0.117608	0.145238	0.087205	0.174671	0.0700882
Locus_419	chr1	1.52269e+08	0.00141651	0.00320838	0.000734525	0.0024932	0.00128731	0.00205627	0.250127	0.560522	0.349168	0.527412	0.144405	0.138655	0.151391	0.176311	-0.000572209	0.203115
Locus_317	chr1	1.55813e+08	0.000389594	0.00338164	0.000156166	0.00163399	0.000580973	0.00138702	0.46799	0.811654	0.563035	0.725237	0.218456	0.149983	0.233271	0.11718	0.128373	0.0987212
Locus_318	chr1	1.55819e+08	0.00146518	0.00410761	0.00135046	0.00103667	0.00221553	0.00271836	0.325628	0.607375	0.610181	0.656109	0.14634	0.154055	0.263266	0.0808251	0.19623	0.385923
Locus_319	chr1	155820399	0.00120773	0.00193237	0.00187787	0.00116296	0.000217769	0.00189507	0.493506	0.518133	0.517128	0.812018	0.129472	0.149545	0.509369	0.1648	0.289076	0.667297
Locus_320	chr1	1.55823e+08	0.0020077	0.00249826	0.000365779	0.000798475	0.000512986	0.00167159	0.588135	0.711489	0.693179	0.704129	0.178148	0.164956	0.173455	0.371388	-0.000411144	0.360144
Locus_321	chr1	1.55825e+08	0.00198961	0.00208185	0.00171084	0.00181139	0.000462661	0.00203884	0.19551	0.359759	0.213472	0.557712	0.2657	0.115498	0.416987	0.321544	0.335243	0.511681
Locus_322	chr1	1.55922e+08	0.00179848	0.0014666	0.000890117	0	0.000810074	0.00122389	0.230331	0.162637	0.230252	0.451961	0.0847625	0.219067	0.276396	0.0475753	0.434446	0.695292
Locus_291	chr1	161385165	0.0024809	0.000785988	0.00116923	0.00088348	0.000582938	0.00109698	0.102225	0.180306	0.0699266	0.0227701	0.106079	0.0236499	0.017398	0.197298	0.196168	0.0521423
Locus_458	chr1	162589626	0.00106686	0.00256046	0.000449365	0.00149973	0.00115658	0.00227283	0.0727273	0.59571	0.539793	0.710782	0.265158	0.331679	0.403074	0.316824	0.651386	0.600458
Locus_459	chr1	162600303	0.000444346	0.00119622	0.000157715	0.00134175	0.000113977	0.000698964	0.13999	0.190056	0.372688	0.168697	0.0547072	0.241917	0.0646324	0.330491	-0.0513635	0.344751
Locus_431	chr1	1.71264e+08	0.00265522	0.00176367	0.000325779	0.00205558	0.00230513	0.0026781	0.443513	0.630507	0.144916	0.298235	0.0685169	0.526419	0.0709	0.714519	0.242705	0.370463
Locus_468	chr1	1.76452e+08	0.000766334	0.00424792	0.0015945	0.00032989	0.00265214	0.00277534	0.532877	0.0929459	0.0179756	0.35627	0.482662	0.553778	0.46414	0.0974905	0.133706	0.364135
Locus_467	chr1	176452543	0.00044484	0.000542833	0.00104224	0.000488949	0.000230753	0.000529347	-0.314931	-0.303686	0.0441849	0.020121	0.109885	0.0784314	-0.150421	0.12156	-0.134159	-0.0161047
Locus_466	chr1	1.76522e+08	0.0039084	0.000852079	0	0.00110454	0.000846369	0.001069	0.174836	0.21931	0.119408	0.138524	0.00837645	0.0193399	-0.0315993	0.0409797	0.0545151	-0.0278646
Locus_432	chr1	189636006	0.00138026	0.000327787	0.000178923	0.000673592	0.000767021	0.000631398	0.042691	0.128571	0.117001	-0.0467186	-0.00568182	-0.0303214	-0.0672081	0.0470588	0.0720828	-0.0449494
Locus_367	chr1	1.92774e+08	0.00132068	0.00136171	0.00180295	0.00271644	0.00182358	0.00234311	-0.0362124	0.377898	0.135968	0.312716	0.288876	0.105126	0.220752	0.330176	-0.00365639	0.291434
Locus_465	chr1	1.97791e+08	0.00337506	0.00129821	0.000926437	0.00334824	0.00152396	0.00438637	0.509939	0.405362	0.287261	0.371522	0.865424	0.137773	0.82724	0.701424	0.043907	0.662832
Locus_438	chr1	2.03444e+08	0.00036577	0.000951841	0.00119754	0	0.000833912	0.000938756	0.135937	0.0355905	-0.0212863	0.523975	0.024774	0.171052	0.154763	0.0685996	0.276215	0.611644
Locus_439	chr1	203446456	0.00106553	0.000625978	0.000565843	0.000672142	0.000808419	0.000761297	0.0617136	0.0580043	0.0831899	0.10206	0.00595648	0.0325092	0.0516755	0.0563986	0.037682	0.0914573
Locus_440	chr1	203447013	0.0010333	0.000362805	0.00105918	0.00244272	0.00110362	0.00142275	0.361341	0.259503	0.209374	0.147893	-0.392394	0.168263	0.0236659	0.145636	-0.0279959	0.163617
Locus_441	chr1	2.03448e+08	0	0.00116164	0.000291363	0	0.000916509	0.000554331	0.172026	0.161153	NA	0.102415	0.17175	0.170089	-0.0174013	0.15679	0.11075	0.0767697
Locus_436	chr1	2.04369e+08	0.00146228	0.00598658	0.00126301	0.000836362	0.00276238	0.00303096	0.167837	0.211109	0.0200905	0.470689	0.112181	0.175209	0.214239	0.272681	0.29971	0.522014
Locus_442	chr1	207072192	0.00107881	0.000580025	0.00026776	0.00101801	0.00039758	0.000607373	0.0172717	0.059978	0.0401532	-0.0668758	0.0661849	0.0814837	0.0944486	0.0829528	0.0368351	0.0236864
Locus_443	chr1	2.07402e+08	0.00100157	0.00215422	0.000499105	0.000651678	0.000742532	0.000964107	0.15045	0.0350706	0.0374584	0.218424	0.168758	0.117467	-0.0357064	0.0235281	0.252933	0.200915
Locus_450	chr1	213382921	0.00107763	0	0	0	0.00085734	0.000413161	-0.0406799	-0.0486408	0.0876053	0.0357245	NA	NA	0.102735	NA	0.0942934	0.148727
Locus_234	chr1	217193623	0	0.000335226	0.000843079	0.00106582	0.000387175	0.000942319	0.910722	0.814124	0.767738	0.900855	0.0819059	0.0557975	-0.0124716	0.0878471	0.104306	0.0761923
Locus_233	chr1	221078568	0.00155873	0.00106342	0.0016875	0.00198208	0.0019724	0.00241617	0.279928	0.456922	0.227544	0.404828	0.414037	0.141219	0.149506	0.27361	0.388864	0.321604
Locus_231	chr1	2.22342e+08	0.000827498	0.000907771	0.00047738	0.00280262	0.0013822	0.00194934	-0.0556502	0.696982	0.117235	0.0665051	0.678892	0.119629	-0.0358563	0.510596	0.568893	0.109046
Locus_232	chr1	2.22342e+08	0.00190838	0.000888889	0.000561887	0.00374228	0.00299864	0.00231711	0.0895946	0.0225807	0.135872	0.023202	0.0726954	0.124458	0.0127987	0.116333	0.0158921	0.109263
Locus_453	chr1	223354905	0.000777048	0.00192902	0.000397977	0.000921616	0.000851367	0.000911985	-0.0313162	-0.0665285	-0.0795016	0.01666	0.0753726	0.0778544	0.0293722	0.064438	0.0514222	0.0820457
Locus_327	chr1	2.32045e+08	0.00485764	0.00360658	0	0.00165128	0.000211944	0.00219433	0.410085	0.626325	0.558768	0.623955	0.245764	0.194003	0.243296	0.0675679	0.0111631	0.0627917
Locus_456	chr1	236558600	0	0	0.000539597	0.000310553	0.000525065	0.000397404	NA	0.10101	0.0588045	0.203005	0.0135457	0.083459	0.0902044	0.0546416	0.0429159	0.164175
Locus_227	chr1	2.40626e+08	0.000740852	0.00152185	0.00125071	0.000191963	0.00136035	0.0014577	0.481196	0.591346	0.66519	0.503428	0.30176	0.118174	0.135375	0.413995	0.295786	0.135039
Locus_228	chr1	2.44643e+08	0.00519427	0.00631085	0.000691214	0.000810268	0.000815259	0.00292532	0.0260951	0.587437	0.531701	0.534052	0.372609	0.279979	0.281681	0.501821	0.496334	0.0861431
Locus_229	chr1	244644831	0.0019931	0.0014322	0.000767642	0	0.000678526	0.00164113	0.0833083	0.558917	0.413094	0.539631	0.528637	0.209244	0.507631	0.729953	0.699597	0.717175
Locus_230	chr1	251932710	0.00373301	0.00169966	0.00135897	0.00277126	0.00216052	0.00263449	0.289523	0.445621	0.371585	0.391306	0.250899	0.160295	0.205513	0.0404343	0.00759301	0.0426508
Locus_328	chr1	2.55196e+08	0.00104493	0.000564374	0.0017572	0.000480782	0.00051984	0.000866162	0.109712	0.0641435	0.0790472	0.0927797	0.0126824	0.0242369	-0.0018311	0.0247848	-0.0578428	-0.0606888
Locus_329	chr1	255549094	0.00183729	0.00193911	0.000648992	0.00146664	0.00123461	0.00262342	0.558158	0.81145	0.668465	0.729621	0.707034	0.44597	0.553663	0.508629	0.276264	0.117342
Locus_332	chr1	256350984	0.00618635	0.00452469	0.00243896	0.00408242	0.00229884	0.00442318	0.472351	0.602898	0.502412	0.584474	0.0110067	-0.0259153	0.00823322	0.0478567	0.0893551	0.0258766
Locus_334	chr1	2.5907e+08	0.00458567	0.00145149	0.00164751	0.00254441	0.00183157	0.00253266	0.42279	0.29475	0.252429	0.331828	0.124477	0.165653	0.0500508	0.0567301	0.0339613	0.13546
Locus_335	chr1	2.59071e+08	0.0024786	0.000991662	0.00153356	0.00335136	0.00172692	0.00269183	0.451941	0.458227	0.444105	0.557525	-0.0365698	0.209356	0.411951	0.168378	0.356024	0.00584812
Locus_330	chr1	263070398	0.00367225	0.0097218	0.00483839	0.0118415	0.000799556	0.00962795	0.387767	0.767851	0.38292	0.888006	0.379534	-0.00513016	0.562738	0.313117	0.0728171	0.484506
Locus_331	chr1	2.63615e+08	0.00318004	0.00446849	0.00140575	0.00560051	0.000961469	0.00350966	0.357687	0.295113	0.250342	0.437581	0.320421	0.0144373	0.250575	0.228967	0.375003	0.223283
Locus_427	chr2	2771233	0.00394197	0.00443273	0.00377764	0.00365282	0.00304612	0.00405969	0.0976984	0.227258	0.0396668	0.0873547	0.198931	0.0799573	0.132906	0.17295	0.181945	0.0749247
Locus_426	chr2	2.77159e+06	0.00314341	0.00146877	0.00440409	0.00376074	0.003627	0.00431609	0.2174	0.220179	0.046695	0.288525	0.343145	0.0976906	0.27744	0.144098	0.235026	0.181912
Locus_428	chr2	1.19151e+07	0.00235562	0	0.00107078	0.00166875	0.000840411	0.00154371	0.519956	0.512817	0.48021	0.525543	0.0234146	0.128686	0.122384	0.00672269	0.107714	0.0674591
Locus_429	chr2	15039254	0.00321276	0.00453289	0.00351481	0.0036094	0.00294371	0.00402966	0.363328	0.215543	0.113228	0.394321	0.165906	0.181699	0.0143776	0.0726324	0.221213	0.143656
Locus_522	chr2	3.17533e+07	0.000736739	0.00210854	0.000146503	0.00157206	0.000708422	0.00145199	0.280851	0.769633	0.310068	0.683582	0.560517	0.206263	0.518985	0.240046	0.112055	0.249342
Locus_521	chr2	3.18818e+07	0.00242948	0.0028524	0.00223533	0.00232321	0.00217503	0.0030852	0.0189927	0.270963	0.0791461	0.464814	0.173256	0.0863055	0.346054	0.245211	0.264903	0.411238
Locus_520	chr2	4.09655e+07	0	0	0.000624442	0.000522943	0.00162246	0.000952922	NA	0.263158	0.0332952	0.326808	0.288418	-0.0956991	0.321121	0.181061	0.0817311	0.234514
Locus_519	chr2	4.89918e+07	0.00108911	0.000816908	0.000862516	0.00104749	0.000176201	0.000756976	0.127967	0.167385	0.17666	0.133972	0.126852	0.0488746	0.0642112	0.125597	0.0806828	0.0612868
Locus_518	chr2	50270672	0.00402442	0.00261852	0.000598104	0.00272645	0.000846155	0.00195295	0.139819	0.179464	0.0356974	0.203175	0.0726264	0.135292	0.0982801	0.173814	0.000669329	0.201805
Locus_524	chr2	50430414	0.00356353	0.00351364	0.00404948	0.00367747	0.00174786	0.00495823	0.495548	0.250462	0.170635	0.568566	0.445431	0.391693	0.722671	0.0748566	0.417324	0.400236
Locus_514	chr2	5.12082e+07	0.0066545	0.0083936	0.00185873	0.00394843	0.00390209	0.00513397	0.0821675	0.317489	0.239066	0.340917	0.241927	0.184638	0.279221	0.0187763	0.187963	0.138058
Locus_517	chr2	5.25239e+07	0.00247018	0.000308581	0.000817822	0.001161	0.00159507	0.00201403	0.539021	0.535487	0.490622	0.616446	0.336718	0.131223	0.631454	-0.0031569	0.300116	0.384604
Locus_104	chr2	5.51558e+07	0.00292277	0.00162297	0.00227676	0.00267222	0.00116473	0.002645	0.466499	0.0905041	-0.0201856	-0.00147544	0.578023	0.406902	0.679126	0.156734	0.15627	0.154075
Locus_515	chr2	6.41832e+07	0.00286797	0.0019342	0.000595602	0.00220295	0.00202132	0.00231732	0.205225	0.598616	0.417491	0.300468	0.495138	0.217434	0.0245219	0.0610729	0.33446	0.0924105
Locus_505	chr2	64804309	0.00341943	0.00369992	0.00299089	0.00291079	0.0021118	0.00300518	0.15997	0.0165156	0.044888	0.0535584	0.194028	0.206661	0.180168	0.0128799	-0.00156752	0.0515731
Locus_488	chr2	7.39935e+07	0.00513234	0.00342456	0.00434906	0.00259047	0.00288618	0.00416237	0.178834	0.212397	0.269089	0.276356	0.149182	0.0851847	0.202899	0.145726	0.130735	0.346014
Locus_160	chr2	9.68379e+07	0.00225173	0.0020286	0.00203814	0.00446786	0.0026967	0.00340567	0.381766	0.493143	0.304303	0.478666	0.320851	0.14215	0.32275	0.0853964	-0.00836018	0.124724
Locus_161	chr2	98350840	0.0020535	0.00154871	0.00130261	0.00150737	0.00137237	0.00151859	0.126575	0.124036	0.130588	0.0717416	-0.0214935	-0.0301919	0.034551	-0.029253	0.0488325	0.0212446
Locus_165	chr2	1.10829e+08	0.00213105	0.001215	0.00092369	0.000869365	0.0019055	0.00197929	0.480979	0.643177	0.565513	0.525443	0.552229	0.378564	0.328763	0.109845	0.0757327	0.0206764
Locus_166	chr2	110829445	0.00282423	0.00218015	0.00120488	0.00194559	0.00183243	0.0022522	-0.00977609	0.417989	0.185879	0.245407	0.469873	0.270617	0.316947	0.146208	0.0848998	0.0721234
Locus_164	chr2	1.13032e+08	0.00158352	0.000292213	0.00109843	0.00140732	0.00104873	0.00137077	0.252383	0.274566	0.130649	0.346611	0.209869	0.0322901	0.230953	0.136406	0.333473	0.230208
Locus_163	chr2	113299386	0.00149503	0.00052753	0.000805792	0.00368696	0.000301964	0.00143501	0.245327	0.250206	0.175853	0.289768	0.069913	0.136635	-0.17735	0.105646	0.00793945	0.101316
Locus_162	chr2	1.13301e+08	0	0.00225178	0.000844184	0.00179402	0.000591664	0.0011101	0.125702	0.0770985	0.17404	0.109753	0.103393	0.168685	0.0882525	0.100293	-0.0146872	0.114173
Locus_167	chr2	1.18407e+08	0.00294055	0.00365521	0.00295993	0.00455951	0.00312594	0.00465576	0.181069	0.40533	0.0654853	0.284242	0.52262	-0.0220879	0.463084	0.416093	0.0972542	0.343361
Locus_413	chr2	1.22091e+08	0.000369571	0.000295503	0.000271113	0.000460285	0.000337862	0.000530734	0.720187	0.771024	0.684247	0.757729	0.0241744	-0.130258	0.0487557	0.0436137	0.0774883	0.0316443
Locus_412	chr2	1.23153e+08	0.00183617	0.0014469	0.000530709	0.00134287	0.000652622	0.0015181	0.293281	0.629789	0.369981	0.637262	0.517233	0.199658	0.498592	0.207897	0.155141	0.24499
Locus_411	chr2	123334774	0.00980471	0.00891789	0.00466839	0.0101587	0.00613312	0.00841785	0.0934601	0.373222	0.119908	0.359216	0.152255	-0.013208	0.155421	0.158985	-0.0212391	0.160409
Locus_417	chr2	1.37806e+08	0.00226785	0.00178012	0.000918252	0.00353804	0.0023213	0.00302379	0.312321	0.64914	0.267666	0.568041	0.449046	0.0199893	0.339035	0.360824	0.00214615	0.286893
Locus_416	chr2	137807482	0.00256328	0.000848993	0.000168513	0.00162797	0.000689498	0.0010461	0.142652	0.00854113	0.0121196	0.000459404	0.262805	0.142837	0.215773	0.110755	0.0378275	0.125184
Locus_415	chr2	137808129	0.000380922	0.0016756	0.000770235	0.00263795	0.000951134	0.00203892	0.157122	0.751725	0.0331684	0.687544	0.552004	0.0657303	0.48862	0.467021	0.163846	0.41011
Locus_414	chr2	1.39036e+08	0.00214696	0.00163037	0.000896015	0.00182766	0.00217731	0.00241803	0.492305	0.607921	0.384265	0.400505	0.560581	0.17928	0.219974	0.380175	0.359919	0.046806
Locus_421	chr2	140306551	0.000643115	0.00104912	0	0.00245012	0.000803649	0.00121421	0.229805	0.131938	0.256093	0.108785	0.273069	0.253959	0.224142	0.307846	0.13112	0.229059
Locus_408	chr2	142403604	0.000391955	0.00222798	0.000228537	0.00142528	0.00156282	0.00162066	0.607401	-0.000605956	-0.0256761	0.0524898	0.613866	0.525441	0.471418	0.0951969	0.0872531	0.0580216
Locus_406	chr2	1.42404e+08	0.000675984	0.00132827	0.00115162	0.00123789	0.00117845	0.00154062	0.630686	0.677559	0.612155	0.655186	0.240584	0.115171	0.134243	0.122945	0.0307235	0.0684477
Locus_370	chr2	149526920	0.000386635	0.00207593	0.000977971	0.00205012	0.000701845	0.00153353	0.135355	0.163261	0.0358262	0.636599	0.144538	0.13376	0.406296	0.048002	0.294793	0.329854
Locus_371	chr2	152097286	0.00121109	0.00215443	0.00345219	0.00300877	0.00152188	0.00293082	0.390514	0.357023	0.237056	0.0525097	0.318617	0.17881	0.345442	0.202324	0.235859	0.193967
Locus_372	chr2	154595439	0.00140202	0.00338918	0.00154223	0.000666333	0.000983608	0.00149303	0.0885672	0.0317802	0.00852069	-0.00795927	0.154343	0.14561	0.189265	0.045906	0.0392449	0.0943309
Locus_523	chr2	156255689	0.000440475	0.00372196	0.000887065	0.0034949	0.00134436	0.00314762	0.704284	0.886	0.740689	0.812185	0.164853	0.192605	0.151651	0.312928	0.19248	0.3283
Locus_347	chr2	1.59597e+08	0.0031983	0	0.000740729	0.00168208	0.0007369	0.00151971	0.325746	0.444002	0.209016	0.310721	0.679827	0.148911	0.157894	0.417243	0.49507	-0.0299663
Locus_346	chr2	165846049	0.00309645	0.000301055	0.00100136	0.000884564	0.00109413	0.00125303	0.239996	0.19528	0.184121	0.199742	0.0456401	0.0908992	0.0545416	0.080416	0.0514443	0.103971
Locus_345	chr2	1.66831e+08	0.00108092	0.00258898	0.00176522	0.0019579	0.00155307	0.00230774	0.547587	0.655302	0.551836	0.678196	0.0501046	-0.00545742	0.107202	0.166319	-0.0155299	0.159281
Locus_364	chr2	173939960	0.00102323	0.000837203	0.000284745	0.00122505	0.000552497	0.000735214	0.0848493	0.0323707	0.0754329	0.0616543	0.0670762	0.0531407	0.0484986	0.0587626	-0.113162	0.0540888
Locus_374	chr2	178958704	0.00180234	0.00296322	0.00151862	0.00344667	0.00291161	0.00353217	0.250684	0.680451	0.164944	0.417673	0.463453	0.135791	0.204222	0.45116	0.245828	0.181759
Locus_373	chr2	178959529	0.00152692	0.00161684	0.000402097	0.00074485	0.00109868	0.00135229	0.578062	0.696289	0.641555	0.612459	0.0980712	0.016138	-0.00363804	0.120342	-0.0028043	0.069378
Locus_361	chr3	2282006	0.00069541	0.00279081	0.00164771	0.000591112	0.00105349	0.00143037	0.200823	0.165146	0.0289238	0.0842338	0.18765	0.196693	0.0852483	0.184127	0.131299	0.0850355
Locus_360	chr3	6290084	0.00278361	0.0063031	0.00117598	0.00258049	0.0010919	0.00277508	0.0996039	0.509609	0.185048	0.236037	0.28379	0.0579256	0.0222556	0.373266	0.473162	0.0296074
Locus_358	chr3	7.61404e+06	0.000978069	0.00121087	0.000922807	0.00149352	0.0019292	0.00163884	0.144402	0.156242	0.0877385	0.378648	-0.0409749	0.0396342	0.161625	0.0235385	0.16636	0.22312
Locus_356	chr3	16047213	0.00230224	0.0042627	0.000315964	0.00295722	0.000975527	0.00299246	0.217208	0.714224	0.0511156	0.622979	0.466912	0.141785	0.405092	0.612449	0.046663	0.52912
Locus_355	chr3	1.79766e+07	0.000875101	0.00298103	0.0022764	0.00154432	0.00190314	0.00218068	0.336245	0.400301	0.4914	0.425649	0.0748054	0.0658165	0.0458752	0.069254	-0.00547907	0.0285108
Locus_354	chr3	18088238	0.00162054	0.00379225	0.0040771	0.00319383	0.0041776	0.00467065	0.142999	0.552109	0.668964	0.28805	0.328115	0.435647	0.0793344	0.00144993	0.13327	0.253979
Locus_353	chr3	1.82708e+07	0	0.00832519	0.00335798	0.00292284	0.00128612	0.00357611	0.365819	0.573243	0.556117	0.726284	0.215543	0.0665435	0.15732	0.242657	0.0680172	0.188303
Locus_352	chr3	21844428	0.000728863	0.00264131	0.00230156	0.00220828	0.0025149	0.00285914	0.303867	0.516493	0.100103	0.320396	0.142067	0.334497	0.167955	0.44595	0.118238	0.228654
Locus_350	chr3	2.22913e+07	0.000412725	0.00150383	0.00160442	0.000521598	0.00177474	0.0016504	0.0739298	0.321329	-0.0842354	0.48606	0.0763167	0.0429769	0.253874	0.320035	0.0302225	0.46353
Locus_325	chr3	2.37441e+07	0.000261123	0.000639488	0	0.000607685	0.000338367	0.000561606	0.711293	0.89769	0.70636	0.793861	0.111111	0.0517554	0.074172	0.0583264	0.181069	0.0937046
Locus_324	chr3	25168143	0.000411311	0.00374572	0	0	0.00152934	0.00123751	0.139801	0.0259202	-0.00178355	0.276996	0.156869	0.172285	0.224211	NA	0.312282	0.326676
Locus_362	chr3	3.07825e+07	0.0024577	0.00169709	0.00182458	0.00220334	0.00270993	0.00288403	0.477277	0.552222	0.519787	0.451672	0.325171	0.325086	0.188214	-0.0152306	0.103927	0.134148
Locus_2	chr3	41005247	0.00368489	0.0023277	0.000884177	0.00104687	0.00147294	0.00248199	0.477603	0.356615	0.348446	0.509134	0.457784	0.4654	0.377685	-0.0273192	0.46662	0.487862
Locus_5	chr3	5.45945e+07	0.000654646	0.00193089	0.00165707	0.000347724	0	0.000915483	0.108316	0.250588	0.100333	0.0848233	0.167423	0.03239	-0.0671833	0.292891	0.340235	-0.0280177
Locus_6	chr3	5.54919e+07	0.000805153	0.00146717	0.000307462	0.00186448	0.000699083	0.000980845	0.0592593	0.0178171	0.0298699	0.0553096	0.0220866	-0.0187769	0.0585592	0.0238766	0.0558055	0.0242574
Locus_3	chr3	6.24072e+07	0	0.000323136	0.00207142	0.00134102	0.000423005	0.00152993	-0.0208972	0.627732	0.654927	0.88532	0.594405	0.602634	0.814175	0.064645	0.0848348	0.0338286
Locus_4	chr3	6.24084e+07	0.0034084	0.00175679	0.00089424	0.00224241	0.00103098	0.00198458	0.270051	0.292795	0.179955	0.298755	0.534714	0.374918	0.506496	-0.00299329	-0.0141202	0.0123452
Locus_92	chr3	70225470	0.0036807	0.00360806	0.000952512	0.00430209	0.000957544	0.00311903	0.197112	0.241002	0.108407	0.420451	0.333712	0.210733	0.437646	0.294349	0.155617	0.427965
Locus_91	chr3	7.02261e+07	0.000895463	0.00256692	0	0.00502152	0.000547342	0.00191864	0.14921	0.284097	0.149509	0.243422	0.230425	0.157185	0.1946	0.162945	0.0657859	0.157732
Locus_90	chr3	7.02268e+07	0.00357324	0.00323647	0.000334253	0.00423838	0.000895748	0.0022559	0.0986565	0.100692	0.0988037	0.0983833	0.141079	0.145443	0.0919849	0.167286	-0.0053053	0.174698
Locus_89	chr3	70228258	0.0012618	0.00470471	0.000672623	0.0046483	0.000615398	0.00327337	0.184478	0.781644	0.140984	0.782347	0.359767	0.0154842	0.336992	0.503878	-0.0156649	0.474826
Locus_88	chr3	7.02289e+07	0.00246121	0.000984529	0	0.00254459	0.000342661	0.00141592	0.4147	0.503091	0.35253	0.40958	0.135802	0.155538	0.0695158	0.304273	-0.0219237	0.251222
Locus_87	chr3	70229307	0.00166487	0.00216437	0.000410116	0.00464512	0.000774522	0.00216065	0.233562	0.301804	0.28262	0.298174	0.0853835	0.185571	0.0274301	0.266753	0.0520941	0.240607
Locus_93	chr3	73955131	0.0029516	0.00374561	0.00263956	0.00498412	0.00265205	0.00409324	0.450847	0.504714	0.286214	0.518161	0.260374	0.107346	0.272278	0.108146	-0.00491249	0.152296
Locus_96	chr3	8.58726e+07	0.00286548	0.00149558	0.000657148	0.00260491	0.00138647	0.00236466	-0.0303635	0.0114494	0.0112167	0.457901	-0.00721329	0.0195369	0.560895	0.109939	0.640918	0.353056
Locus_95	chr3	86593489	0.00100529	0.000296296	0.00230745	0.000807559	0.002244	0.00195777	0.641399	0.454404	0.565391	0.454292	0.159244	0.0149961	0.140219	0.146503	0.104855	0.116269
Locus_94	chr3	8.8425e+07	0.00129674	0.00163497	0.00117555	0.00120426	0.00152319	0.00167571	0.305394	0.0380959	0.125671	0.110535	0.333753	0.299272	0.355856	0.134492	0.0999103	0.316379
Locus_286	chr3	1.07471e+08	0.00190976	0.00224744	0.0015731	0.00180932	0.00066931	0.00171399	0.0743182	0.479727	0.373377	0.490087	0.23686	0.127761	0.107269	0.057353	0.0620078	-0.0573175
Locus_527	chr3	1.22612e+08	0.00105152	0.00296264	0.00171972	0.00198965	0.00192287	0.00325376	0.189524	0.151964	0.305882	0.525952	0.289597	0.299267	0.44167	0.466683	0.460419	0.609981
Locus_528	chr3	1.24499e+08	0	0.00156648	0.000644798	0.00157506	0.000385266	0.0013128	0.0452296	0.806149	0.335388	0.898948	0.555433	0.178711	0.625646	0.188169	0.0726265	0.286803
Locus_529	chr3	124500335	0.00070167	0.00119314	0.00136802	0.00103477	0.00188569	0.00170163	0.122645	0.381424	0.0365154	0.367045	0.340388	0.0531737	0.321085	0.263856	0.0674531	0.253945
Locus_530	chr3	1.25746e+08	0.000681354	0	0.000159772	0	0.000455909	0.000284998	0.142857	0.124121	0.142857	0.136244	-0.00976191	NA	0.20202	-0.00976191	0.0933988	0.20202
Locus_531	chr3	126338763	0	0.000571633	0.000746365	0.000669085	0.00099914	0.000750018	0.117685	0.32298	-0.110618	0.124428	-0.0256613	-0.0377719	-0.0214452	0.11084	0.0357751	0.0377462
Locus_532	chr3	1.33439e+08	0.00225509	0.00227748	0.000452123	0.00221687	0.00125488	0.0017109	0.260737	0.0499689	0.136736	0.0620575	0.363291	0.206679	0.291928	0.115355	0.0343718	0.0875021
Locus_280	chr3	138071342	0.00152336	0.00179042	0.000938882	0.00101247	0.00138718	0.00155509	0.334089	0.355872	0.336041	0.426299	0.144388	0.093067	0.269789	0.0298128	0.114917	0.232455
Locus_278	chr3	1.40304e+08	0	0.00140206	0.000291158	0.00165964	0	0.00165893	0.695851	0.968397	0.784786	1	0.715079	0.415723	0.751347	0.227662	-0.0915215	0.27128
Locus_277	chr3	141514512	0.000376105	0.00164134	0.000572941	0.00223162	0	0.00126976	0.689205	0.762249	0.491296	0.891776	0.395751	0.214266	0.474249	0.059243	-0.0084172	0.0804594
Locus_276	chr3	145880671	0.00329095	0.00239685	0.000871866	0.00181048	0.00153513	0.00234052	0.54239	0.575786	0.528757	0.545269	0.25349	0.196895	0.219855	0.0335165	0.00904746	0.0128852
Locus_209	chr3	162128711	0.00220913	0.00217031	0.000950926	0.0017134	0.00167103	0.0020563	0.32646	0.241897	0.1122	0.242656	0.54207	0.350173	0.479101	0.041821	0.0424227	0.0826176
Locus_208	chr3	162129543	0	0.000940936	0.0016273	0.000983906	0.00174546	0.00167197	-0.020915	0.499832	0.0392157	0.274346	0.365822	-0.0148211	0.122707	0.390829	0.31767	0.206113
Locus_339	chr3	1.75831e+08	0.00376244	0.00604916	0.0019666	0.00354183	0.0021515	0.00371981	0.110472	0.488432	0.389495	0.460617	0.305593	0.22785	0.294641	-0.00722108	-0.0406171	0.00501044
Locus_343	chr3	176653507	0	0.00194411	0.00128718	0.000689807	0.00266163	0.00246197	0.0478003	0.825978	0.591805	0.285788	0.613333	0.165779	0.0998369	0.650437	0.492128	0.0564394
Locus_32	chr3	1.86396e+08	0.000349162	0.000775916	0.00107759	0.000912995	0.000798519	0.000890578	0.0522876	0.0388193	0.0141824	0.159344	0.0618675	0.0453913	0.0944963	0.038075	0.0401438	0.10569
Locus_79	chr3	1.88606e+08	0.00093985	0.00126216	0	0.00193836	0.000597748	0.000891747	0.100738	0.00537634	0.00959107	0.0604161	0.165173	0.126533	0.107299	0.0926347	0.0355675	0.0920194
Locus_80	chr3	188618361	0.000429965	0.0028393	0	0.00306169	0.000552301	0.00204989	0.22255	0.941636	0.277347	0.873308	0.450166	-0.0350093	0.40165	0.409058	0.0456831	0.366402
Locus_65	chr3	195204701	0.00184565	0.000591157	0.00286313	0.00255752	0.0015746	0.00217867	0.116666	0.172759	0.0186458	0.0685793	0.313012	-0.0138172	0.17436	0.156324	0.0475663	0.0316669
Locus_64	chr3	195680035	0.00955118	0.00977672	0.00367999	0.0101711	0.00181257	0.00786992	0.19015	0.351063	0.123343	0.380846	0.342592	0.107613	0.394427	0.363019	0.0681784	0.421802
Locus_63	chr3	197095414	0.0029811	0.000227753	0.000282142	0.000162681	0.000112795	0.000506817	0.177179	0.169417	0.186115	0.129126	0.0407789	0.148926	0.126634	0.0343825	-0.0690838	0.0112517
Locus_62	chr3	1.97097e+08	0.00286797	0.000531473	0.000147621	0.00047432	0.00142185	0.0012624	0.140713	0.139858	0.104402	0.244041	0.0918366	0.0798308	0.425067	0.00237533	0.426363	0.393878
Locus_61	chr3	1.99427e+08	0.00554612	0.00266263	0.00208526	0.00310366	0.00181047	0.00349929	0.402343	0.442754	0.370636	0.474475	0.226317	0.0779726	0.0530602	0.150941	0.28967	0.222826
Locus_60	chr3	2.00029e+08	0	0.00428133	0.00441158	0.00557536	0.00536334	0.00515679	0.124172	0.415051	0.443258	0.478317	0.131038	0.113248	0.140739	0.0943265	0.121473	-0.0128826
Locus_59	chr3	200138569	0.00703474	0.00547462	0.00764715	0.0143704	0.0137005	0.0129063	0.624499	0.319585	0.241159	0.217988	0.520673	0.165572	0.274011	0.162865	0.161596	0.0200664
Locus_487	chr4	6.27672e+06	0.000646412	0.00082672	0.00191243	0.00082672	0.000367167	0.00105676	0.450652	0.408207	0.476434	0.543533	0.0800026	0.0196078	0.0285177	0.0372228	0.00691705	0.0570453
Locus_486	chr4	6.27776e+06	0.00172999	0.00152938	0.000492459	0.0012231	0.000317698	0.00118559	0.437906	0.517885	0.445583	0.530623	0.361664	0.333543	0.401982	0.0221305	0.213355	0.250402
Locus_485	chr4	6.69855e+06	0.00433062	0.00208814	0.00150814	0.00380378	0.00183836	0.00281274	0.0846827	0.11868	0.0476531	0.250326	0.0317205	0.139494	0.217115	0.111181	0.24998	0.201267
Locus_482	chr4	1.24469e+07	0.000486381	0.00129702	0.00163719	0.000746474	0.00189011	0.00178141	0.504505	0.133436	-0.00127143	0.303229	0.424066	0.423177	0.480682	0.0908093	0.0412948	0.285349
Locus_481	chr4	12447372	0.0022686	0.000751516	0.000586804	0.000606009	0.000394758	0.000800946	0.163115	0.247502	0.240767	0.27176	-0.0477539	-0.00080422	0.00611921	0.0204354	0.0116708	0.00644126
Locus_480	chr4	12447962	0	0.00061806	0.000229059	0.000321275	0.000441041	0.000349156	0.00718316	0.0160794	-0.882353	0.0712005	0.025459	-0.0577488	0.000956855	0.0579635	0.095198	0.00551097
Locus_503	chr4	18793439	0.00383223	0.00251203	0.000149538	0.00293829	0.00216897	0.00319616	0.343545	0.722578	0.346604	0.523962	0.678302	0.0153939	0.350851	0.531964	0.211044	0.188194
Locus_504	chr4	1.87944e+07	0.00136678	0.000299092	0.000278155	0.00113574	0.00107527	0.00101542	0.480805	0.491628	0.403005	0.407461	-0.231	0.13507	0.0910934	0.18722	0.0801034	0.0248351
Locus_308	chr4	20883324	0.0023753	0.00139418	0.00136631	0.000263922	0.001699	0.00133971	0.16793	0.0208767	0	0.0319261	0.19379	0.280858	0.114474	0.0431872	0.0305273	0.0615955
Locus_502	chr4	2.6329e+07	0.00208406	0.00086741	0.000811993	0	0.00170129	0.00154465	0.0692076	0.418137	0.480956	0.485552	0.453714	0.572703	0.514161	0.0586517	0.174702	0.301083
Locus_501	chr4	2.63295e+07	0.00217223	0.00145796	0.000947451	0.00138684	0.00242372	0.00254269	0.0531194	0.58477	0.395231	0.45958	0.545146	0.373312	0.456037	0.393084	0.287794	0.285687
Locus_500	chr4	26330187	0.00250858	0.000685315	0.000311314	0.000885375	0.00137574	0.00175634	0.00363344	0.520976	0.426633	0.513402	0.71612	0.587779	0.660654	0.0923603	0.347689	0.353731
Locus_492	chr4	2.74911e+07	0.000989171	0.00218266	0.000938248	0.00111473	0.00144971	0.00150058	0.085591	0.104064	0.0553094	0.388105	-0.0418114	0.0244284	0.189488	0.04469	0.128927	0.306949
Locus_493	chr4	28561344	0.00103497	0.00117481	0.00106095	0.00160813	0.000552361	0.00111712	0.04223	0.146225	0.175363	0.0812494	0.0506286	-0.00554149	0.0495488	0.120666	0.122069	0.0921248
Locus_495	chr4	2.94881e+07	0.000980595	0.00246566	0.000491403	0.00199402	0.000278259	0.00140619	0.24743	0.677313	0.419228	0.712763	0.28094	0.135139	0.327329	0.126174	0.130539	0.113514
Locus_497	chr4	3.0921e+07	0.000667807	0.000410256	0.000260178	0.000517094	0.000915727	0.000779827	0.636456	0.64815	0.58426	0.53433	0.164078	0.130517	0.177342	0.0150456	0.105733	0.0469666
Locus_498	chr4	3.09219e+07	0.00260172	0.00117322	0.000835948	0.00261158	0.00294278	0.00220609	0.0430057	-0.0619474	-0.00631914	0.0542681	-0.0162451	0.00733383	0.0756125	-0.0234953	0.108791	0.0605355
Locus_499	chr4	31065450	0.00144713	0.000369432	0.000183982	0.00395878	0.00110938	0.00154652	0.177653	0.193714	0.12054	0.155777	-0.000804953	0.0674755	0.0493949	0.078735	0.00706644	0.0725706
Locus_173	chr4	36423872	0.00136705	0.00300216	0.000160971	0.00228602	0.000431748	0.00160337	0.35205	0.768319	0.461064	0.742277	0.25263	-0.0173341	0.200566	0.177536	0.0102513	0.155869
Locus_171	chr4	3.72979e+07	0.000386233	0.00163493	0.000258711	0.000768251	0.000178148	0.000547486	-0.0520028	-0.0490461	0.0677791	0.104925	0.035611	0.105192	-0.0162846	0.115226	0.0489448	0.144927
Locus_170	chr4	3.72984e+07	0.00136055	0.00251256	0.000511183	0.000279256	0.000278315	0.000772806	0.124928	0.271705	0.247892	0.295477	0.0285322	-0.01243	0.053799	0.101682	0.203551	0.169584
Locus_168	chr4	37298811	0	0.00296567	0.00180369	0.00303641	0.001303	0.00236942	0.238331	0.317495	0.051995	0.556174	0.289345	0.19913	0.439553	0.0547343	0.295734	0.193297
Locus_174	chr4	42663898	0.00137407	0.00109546	0.000623043	0.00607895	0.000446055	0.00230338	0.270725	0.252953	0.248254	0.29883	0.139948	0.251789	0.120784	0.235776	0.0405481	0.242979
Locus_180	chr4	4.5809e+07	0.00541441	0.00604685	0.00605751	0.00576714	0.00571992	0.00594451	-0.0382619	0.0206545	-0.0499851	0.0235645	0.0463446	-0.0196963	-0.0315991	0.0293878	0.0855113	0.0263558
Locus_181	chr4	4.581e+07	0.00432974	0.00382165	0.00112674	0.00378665	0.000946011	0.00288691	0.298037	0.479836	0.166876	0.505907	0.109312	0.069661	0.160909	0.209978	0.0322487	0.26027
Locus_183	chr4	49888937	0.000338753	0.00035603	0.00118823	0.00151093	0.00161745	0.00166235	0.762784	-0.0799504	-0.0128668	0.506681	0.556091	0.484511	0.0547427	0.0145126	0.360284	0.347434
Locus_195	chr4	49888957	0	0.000726116	0.000542521	0.00149784	0.00216149	0.00169382	0.808232	0.191386	0.109352	0.50416	0.624728	0.442438	0.0520972	0.000852715	0.353279	0.260149
Locus_185	chr4	4.98901e+07	0.00122951	0.000885221	0.00178532	0.00248237	0.00116128	0.00228179	0.746156	0.464487	0.334805	0.67466	0.488049	0.435727	0.231572	-0.00928603	0.30599	0.310722
Locus_187	chr4	52259172	0.000935665	0.00250332	0.000176801	0.00236258	0.000234155	0.0010647	0.128091	0.257787	0.138628	0.2095	0.0100859	0.0609705	0.0236064	-0.00954039	0.0422521	0.0196033
Locus_188	chr4	5.22597e+07	0.00201665	0.0016148	0.000184942	0.00129419	0.00026043	0.000879289	0.219813	0.256375	0.182814	0.265796	0.102443	0.0772479	0.132464	0.0312778	0.0171435	-0.0067496
Locus_189	chr4	52538710	0.00120555	0.00116905	0.00194438	0.00184096	0.00241919	0.0024885	0.401431	0.217367	0.115838	0.403779	0.378005	0.198826	0.152138	0.184868	0.353761	0.262486
Locus_190	chr4	5.32452e+07	0.00112952	0.00102935	0.00191268	0.00050026	0.00141748	0.0016004	0.090439	0.340922	0.0176858	0.0666027	0.380445	0.0977607	0.139976	0.390528	0.329052	0.0484125
Locus_452	chr4	58496959	0.000633045	0.000525193	0.00105553	0.000657066	0.000338655	0.000677406	0.128748	0.134548	0.0178762	0.185502	0.0905907	0.0525419	0.126421	0.0832839	0.0688978	0.0823337
Locus_214	chr4	71593493	0.00175761	0.000317198	0.00056704	0.000814856	0.00055322	0.0011015	0.0942015	0.489113	0.00996782	0.321324	0.718264	0.0129797	0.534846	0.616449	0.178135	0.426841
Locus_409	chr4	77942047	0.0011327	0.000994561	0.000178191	0.000828843	0.0006265	0.000698136	0.118937	0.208497	0.00618912	0.0980377	0.0551848	0.0572876	0.0510566	0.112621	0.0752486	0.0470016
Locus_397	chr4	79441230	0	0.000630414	0	0.00280691	0.000778374	0.000926742	0.00427961	NA	-0.119852	0.0238917	0.0041694	0.0185079	0.0527137	0.0275357	0.102706	-0.0829062
Locus_398	chr4	7.94418e+07	0.000451264	0.00167816	0.00114185	0.000912465	0.00145776	0.00139941	0.206987	0.301872	0.0649497	0.38826	0.0410403	0.159521	0.0608272	0.244179	0.000196927	0.322705
Locus_399	chr4	79442705	0	0.000868072	0.00197462	0.000172909	0.00165241	0.00138479	0.222222	0.282999	0.117647	0.435936	0.0187692	0.219758	0.0653501	0.258519	0.0435303	0.413645
Locus_260	chr4	8.04716e+07	0.00116672	0.00420969	0.00188136	0.00222848	0.00209864	0.00340882	0.387894	0.786956	0.582436	0.756566	0.33633	-0.0090606	0.275914	0.336687	0.0358535	0.319679
Locus_261	chr4	8.0472e+07	0.00240664	0.006856	0.00273196	0.00638795	0.00406493	0.00640866	0.618635	0.764375	0.647339	0.714093	0.321652	-0.0320322	0.215222	0.287752	0.0587027	0.133978
Locus_430	chr4	82544754	0.00472585	0.00109984	0.000418231	0.0027909	0.000565591	0.00182629	0.291375	0.371406	0.138891	0.354827	0.408646	0.12596	0.410119	0.114257	0.0303541	0.104852
Locus_198	chr4	87281504	0	0.00235196	0.0012129	0.0013709	0.0018572	0.00183843	0.119857	0.516184	0.236899	0.208734	0.31115	-0.000529371	-0.0150471	0.389937	0.34916	0.177935
Locus_256	chr4	93125535	0.00116867	0.00204206	0.00322128	0.00328637	0.00119999	0.00340893	0.131419	0.561698	0.235887	0.471353	0.407918	0.166097	0.0934477	0.375426	0.543637	0.360136
Locus_255	chr4	94749201	0.00201131	0	0.000136185	0	0.000456841	0.000595683	0.519481	0.50746	0.523607	0.487131	0.105263	NA	0.16165	-0.192982	0.0653564	0.0741293
Locus_254	chr4	9.47507e+07	0.00690241	0	0	0.00132877	0.000128357	0.00151068	0.430652	0.430654	0.40502	0.426828	NA	0.243346	-0.0135098	0.250053	-0.00550985	0.230623
Locus_249	chr4	101941784	0.00195842	0.00218612	0.00133092	0.00167975	0.00220403	0.00207876	-0.0386585	0.11425	0.0107839	0.130481	0.133584	0.0200347	0.0967855	0.0021734	0.253702	0.171912
Locus_248	chr4	1.01942e+08	0.00309874	0.00112087	0.00255898	0.00291674	0.00171353	0.00264056	0.294254	0.18128	0.0208655	0.30335	0.285929	0.150703	0.0502741	0.0318054	0.287026	0.179835
Locus_202	chr4	1.06539e+08	0.00108162	0.00344441	0.000591057	0.002276	0.000715882	0.00223975	0.381957	0.748301	0.460848	0.707601	0.308603	0.213023	0.261889	0.500045	0.0267058	0.459581
Locus_203	chr4	1.06836e+08	0.00108433	0.0011544	0.00102646	0.00156436	0.000920528	0.0015852	0.611139	0.667054	0.566794	0.633998	0.31205	0.078793	0.0876364	0.284909	0.148461	0.0747995
Locus_247	chr4	111372292	0.00130329	0.00152105	0.000634753	0.00239239	0.000404106	0.00135031	0.440901	-0.0346989	-0.00845321	0.0383145	0.503732	0.312778	0.55544	0.0760029	0.0776691	-0.0213616
Locus_69	chr4	116000755	0.00106124	0.00212005	0.00151126	0.00221786	0.00441315	0.00427692	0.0715936	0.347208	-0.0764441	0.550715	0.300769	0.0124399	0.425015	0.231995	0.56605	0.486032
Locus_225	chr4	116001324	0.00440313	0.00296618	0	0.00326961	0.00136257	0.00290354	0.209799	0.628962	0.305632	0.179473	0.491273	0.0936955	0.0199386	0.384577	0.773572	0.212755
Locus_455	chr4	1.21093e+08	0.00200169	0.000614811	0.00137101	0.00213046	0.000637393	0.00133388	0.0347734	0.0633452	0.070629	0.0657807	-0.0349016	0.118257	0.0851586	0.0514542	0.0145253	0.135665
Locus_200	chr4	1.24953e+08	0.00227247	0.00219568	0	0.00184591	0	0.00121467	0.119609	0.121458	0.0249952	0.132717	0.500535	0.0184945	0.492865	0.373261	NA	0.38201
Locus_205	chr4	1.27135e+08	0.0050194	0.00667624	0.00474832	0.00486986	0.004714	0.00516084	0.188985	0.207459	0.215565	0.222768	-0.0364289	-0.0429665	-0.0382685	-0.0227722	-0.0354441	-0.0227265
Locus_207	chr4	1.29731e+08	0.000618432	0.000585673	0.000999439	0.000922944	0.0012253	0.00126007	0.0793762	0.515856	0.0836702	0.394545	0.508972	-0.0177904	0.370432	0.379429	0.0361393	0.237543
Locus_224	chr4	132939655	0.00104286	0.00263131	0.00247926	0.00139984	0.00171733	0.00233807	0.10414	0.397267	0.436913	0.478334	0.321595	0.34055	0.365995	0.0393135	0.0171616	0.169555
Locus_263	chr4	138436933	0.00188841	0	0.00021451	0.00137237	0.00108615	0.000928804	0.0103583	0.0167198	0.112597	0.0979054	0.0789474	0.0274588	-0.0138858	0.0357401	0.0187732	0.08174
Locus_269	chr4	1.48095e+08	0.00328812	0.00388275	0.00293214	0.00305045	0.00119813	0.00398443	0.439602	0.407756	0.502422	0.717136	0.0350858	0.0840025	0.374172	0.22201	0.531703	0.378558
Locus_270	chr4	1.48109e+08	0.00183008	0.00138026	0.00381424	0.00508553	0.00258789	0.0040479	0.476592	0.406491	0.327798	0.523755	0.244923	0.196465	0.284237	0.0560146	0.207783	0.251274
Locus_496	chr4	1.53236e+08	0.0004304	0.000702512	0.000988661	0.00107279	0.000218884	0.00120825	-0.00503882	0.712074	0.703298	0.843366	0.617535	0.623045	0.752244	0.0310564	0.0267388	0.0649006
Locus_473	chr5	2358006	0.00279385	0.00975448	0.00199261	0.00928639	0.00017581	0.00639236	0.145051	0.604463	0.176278	0.788385	0.297708	0.11319	0.439933	0.403576	0.305048	0.554545
Locus_74	chr5	1.0427e+07	0.00243506	0.0031857	0.000781303	0.00272856	0.00157643	0.00256154	0.119156	0.471113	0.177558	0.259468	0.448578	0.216893	0.275013	0.456272	0.140934	0.243347
Locus_281	chr5	1.41275e+07	0.00081643	0.00381874	0.00225513	0.00189963	0.00379218	0.00337586	0.188349	0.181076	0.0331422	0.483137	0.047916	0.0906379	0.0908427	0.0400493	0.25694	0.364745
Locus_67	chr5	1.90365e+07	0.00280404	0.00269253	0.00305447	0.00291915	0.00117978	0.00283529	0.190082	0.308625	0.169496	0.402324	0.320379	0.210382	0.416576	0.0783912	0.0828684	0.0980946
Locus_68	chr5	1.90374e+07	0.00272257	0.00368741	0.00232387	0.0025162	0.00151858	0.00323558	0.151422	0.51276	0.481336	0.655961	0.345226	0.291681	0.50575	0.0130862	0.0681703	0.138037
Locus_282	chr5	22845827	0.00345618	0.00188373	0.00313914	0.00244221	0.00367362	0.00384547	0.149259	0.343339	0.0723298	0.22208	0.436638	0.129028	0.312374	0.306191	0.241521	0.185888
Locus_283	chr5	27306741	0.00204795	0.00177607	0	0.00155687	0.000465239	0.00140603	0.580061	0.723976	0.513404	0.691963	0.102325	0.0526017	0.134297	0.102541	0.178736	0.146875
Locus_284	chr5	2.73089e+07	0.0030965	0.00212688	0.00104221	0.00138728	0.000993617	0.0017606	0.448068	0.469856	0.365128	0.461584	0.110895	0.11033	0.0449846	-0.0141905	-0.012464	0.0671474
Locus_285	chr5	2.73102e+07	0.00161953	0.00118696	0	0.00058422	0.000819548	0.000783529	0.228667	0.222145	0.0359101	0.118013	0.225396	0.149222	0.136565	0.142164	0.0745858	0.138329
Locus_66	chr5	28779561	0.00149048	0.00200182	0.00114025	0.00292313	0.00164097	0.00229522	0.176705	0.619014	0.436684	0.519173	0.304976	0.18326	0.200185	0.162874	-0.0164374	0.113394
Locus_76	chr5	55666436	0.00206416	0.000519059	0.0011218	0.0010777	0.000727981	0.00113594	0.335312	0.277811	0.279139	0.312956	0.0786833	0.0439017	0.0189841	0.0537161	0.0650537	0.0306601
Locus_469	chr5	57768516	0.00265643	0.0015841	0.00105207	0.00151088	0.000345597	0.00146153	0.0604014	0.294822	0.048014	0.42955	0.246913	0.0558407	0.451167	0.183994	0.029703	0.396911
Locus_470	chr5	5.90115e+07	0.00169001	0.0034712	0.00188272	0.0045878	0.00281818	0.00412523	0.430871	0.742338	0.261416	0.63382	0.255253	0.0543021	0.108252	0.418078	0.191011	0.249727
Locus_471	chr5	61126057	0.00279369	0.00209085	0.0010804	0.00313538	0.000831609	0.00232319	-0.0249484	0.425407	0.33982	0.419275	0.379132	0.271191	0.381935	0.175201	0.121698	0.335075
Locus_472	chr5	61714514	0.000908395	0.00148743	0.000455521	0.00295736	0.000562597	0.00172691	0.481251	0.778629	0.36611	0.76673	0.471889	0.0889527	0.439887	0.159154	0.0267559	0.12179
Locus_206	chr5	6.29663e+07	0.00339791	0.00417973	0.00424338	0.00465893	0.00398966	0.00404386	-0.0961872	-0.0804162	-0.0747221	-0.0586771	-0.0308917	-0.0592438	-0.0537135	-0.0289612	-0.0124462	-0.020722
Locus_349	chr5	8.39342e+07	0	0	0.00144291	0.00196865	0	0.000994006	NA	0.390992	0.0503917	NA	0.37089	0.0190476	NA	0.19219	0.37819	0.0304303
Locus_479	chr5	87179989	0.00240141	0.00151109	0.00223796	0.00415662	0.00245739	0.00314615	0.434153	0.249018	0.218657	0.197616	0.505357	0.0755585	0.313246	0.229736	0.0356631	0.0804239
Locus_75	chr5	9.85866e+07	0.00115207	0.00469059	0.00207399	0.00336575	0.00287841	0.00371574	0.0779221	0.456077	0.049079	0.549703	0.147849	0.0425004	0.198042	0.302506	0.121731	0.424672
Locus_396	chr5	105285022	0.00462728	0.00688238	0.000293301	0.0077228	0.000660215	0.00501812	0.37866	0.572775	0.281093	0.420249	0.536195	-0.0386179	0.470231	0.476527	0.631865	0.371031
Locus_394	chr5	1.11297e+08	0.00209961	0	0.00076514	0.0003663	0.00118186	0.00104956	0.578317	0.472658	0.537481	0.444939	0.0824503	0.0025671	0.132088	0.0576168	0.0695512	0.107276
Locus_393	chr5	112309406	0.00485771	0.00670198	0.00044176	0.00349047	0.00293765	0.00424486	0.158269	0.572863	0.160248	0.467117	0.316678	0.10553	0.209517	0.390013	0.353219	0.305938
Locus_392	chr5	112692383	0.00590887	0.00205215	0.00314837	0.00388109	0.00271656	0.00429945	0.1992	0.271657	0.244208	0.285333	0.225337	0.398378	0.432573	0.34094	0.335954	0.0254499
Locus_391	chr5	1.12693e+08	0.0027771	0.00282031	0.00256395	0.00335835	0.00164337	0.00337518	0.115437	0.213878	0.0455087	0.403709	0.165207	0.239504	0.505666	0.221602	0.442385	0.270061
Locus_390	chr5	114215046	0.00299401	0.00283877	0.000601756	0.00190022	0	0.00162581	0.448637	0.351789	0.274397	0.380573	0.450355	0.367668	0.507592	0.00986826	0.0504607	-0.0884975
Locus_83	chr5	1.18415e+08	0.00805793	0.00657529	0.00338425	0.00367487	0.00306275	0.00543994	0.268285	0.478035	0.390142	0.472422	0.151677	0.127667	0.125909	0.30285	-0.014459	0.293198
Locus_84	chr5	118416490	0.00294394	0.00511915	0	0.00565445	0.00153597	0.00357487	0.216158	0.623158	0.42514	0.533913	0.127905	0.239471	0.0720675	0.34907	0.115387	0.302493
Locus_85	chr5	118416966	0.00353299	0.00258446	0.00116323	0.00223515	0.00136146	0.00255224	0.0628826	0.431278	0.169238	0.392567	0.317451	0.0683624	0.254109	0.484072	-0.069371	0.436602
Locus_86	chr5	118417972	0.00169911	0.000539128	0.000663924	0.00127814	0.000994011	0.00110238	0.171399	0.206742	0.160788	0.162536	0.200026	0.0604657	0.0496127	0.12455	0.141322	0.0715979
Locus_383	chr5	121204821	0.000796393	0.00120452	0	0.00064916	0.0013	0.000862844	0.174082	0.274697	0.113171	0.183224	0.179137	0.122852	-0.0266451	0.0023287	0.119768	0.0936849
Locus_407	chr5	1.26156e+08	0.00361058	0.00225378	0.001722	0.00352687	0.00236465	0.00327494	0.0712356	0.485156	-0.0494763	0.284567	0.401058	0.00426983	0.0835753	0.430762	0.243932	0.21112
Locus_387	chr5	1.31356e+08	0.00114826	0.00345448	0.00122248	0.00201936	0.00391669	0.00322778	0.107081	0.546868	0.298362	0.272336	0.334104	0.118387	0.137136	0.517939	0.175431	0.212928
Locus_386	chr5	132324680	0.0050972	0.00517126	0.000921156	0.00197214	0.00147772	0.00272492	0.242603	0.368356	0.364715	0.37244	0.124626	0.0738561	0.0974004	0.195566	0.209772	0.0235017
Locus_385	chr5	133754421	0.00430327	0.00100251	0.000935943	0.00163153	0.000195664	0.00162412	0.334958	0.421794	0.252964	0.271088	0.434254	0.0834473	0.19343	0.342702	0.550884	0.0193403
Locus_384	chr5	133755138	0.00298393	0.00132694	0.000274438	0.00400735	0.000744909	0.00238181	0.620231	0.652399	0.359884	0.611334	0.270708	0.278868	0.215445	0.256	-0.0151913	0.226022
Locus_382	chr5	1.37429e+08	0.0030885	0.00193345	0.000486754	0.000941624	0.000259559	0.00118083	0.25017	0.0899428	0.0694332	0.114536	0.481027	0.372747	0.510516	0.00898639	0.0415525	0.0145345
Locus_381	chr5	137454874	0.00269422	0.00236967	0	0.00119247	0.000448371	0.00104002	0.0228318	0.224306	0.0238268	0.22925	0.195165	0.03649	0.214319	0.139381	0.0783339	0.145849
Locus_380	chr5	137550876	0.00255268	0.00334238	0.00317174	0.00297894	0.00263355	0.00345935	0.179227	0.44308	0.386036	0.412333	0.177741	0.121226	0.105942	0.155931	0.0423022	0.144114
Locus_379	chr5	137881242	0.000657771	0.00080042	0.00123276	0.00078282	0.00128855	0.00142613	0.689776	0.665995	0.690699	0.668292	0.159467	0.106834	0.178934	0.0873269	-0.011907	0.115039
Locus_378	chr5	1.37882e+08	0	0.00192539	0.00156706	0.00131105	0.00158448	0.00154877	0.118512	0.417468	0.0739303	0.404057	0.101331	-0.00786857	0.0881579	0.128813	-0.018988	0.126813
Locus_377	chr5	139448990	0.00315655	0.00699387	0.00358351	0.00438449	0.00469464	0.00571183	0.138628	0.392259	0.117106	0.176629	0.411671	0.00161044	0.164889	0.463327	0.193257	0.240356
Locus_376	chr5	142583674	0.00215104	0.00156913	0	0.00188978	0.00118329	0.00156386	0.499171	0.630869	0.308452	0.528799	0.0547408	0.134199	0.0548544	0.190048	-0.0242539	0.168282
Locus_375	chr5	142584286	0.00210352	0	0.000329976	0.00140134	0	0.000686312	0.351684	0.342915	0.27109	0.349108	0.0242658	0.0166427	NA	0.0324517	-0.0427844	-0.0104132
Locus_401	chr5	146415214	0.0113506	0.00646807	0.00700058	0.0105302	0.0117315	0.0117781	0.0931987	0.22336	0.0780281	0.0340053	0.447106	0.213183	0.154727	0.165768	0.326272	0.204299
Locus_400	chr5	1.46491e+08	0.00401045	0.00282392	0.000381816	0.00372107	0.00177667	0.00265567	-0.0361206	0.298474	0.0356475	0.123972	0.501323	0.132679	0.320981	0.272249	0.157831	0.144789
Locus_336	chr5	1.49919e+08	0.00393408	0.00284294	0	0.00177402	0.00029531	0.00125144	0.0495471	0.0185507	-0.0270219	0.00887543	0.149685	0.0795739	0.132018	0.0620582	-0.0186739	0.0410496
Locus_365	chr6	2.66879e+06	0.00119934	0.00549284	0	0.00575906	0.000872955	0.00316448	0.149853	0.00191175	0.40353	0.0118843	0.194199	0.119811	0.132568	0.494624	0.0993133	0.417977
Locus_7	chr6	8.321e+06	0.00169579	0.000297356	0.000536765	0.00178308	0.00226616	0.00197432	0.61078	0.694877	0.523243	0.476026	0.659748	0.191577	0.10959	0.14892	0.199632	0.0523171
Locus_12	chr6	1.27935e+07	0.00459804	0.00232587	0.00200975	0.00263286	0.00204508	0.00321805	0.285195	0.412097	0.414507	0.397583	0.26593	0.140523	0.193751	0.36441	-0.0255305	0.281853
Locus_11	chr6	1.3355e+07	0.00368563	0.00230588	0.000831924	0.00221662	0.001523	0.00211073	0.186479	0.186174	0.21149	0.227692	0.0849873	0.15935	0.174586	0.139539	0.182059	0.162147
Locus_10	chr6	14778039	0	0.00197165	0	0.00297633	0.000922781	0.0022559	0.314352	1	0.209542	0.863167	0.748677	0.206195	0.66037	0.448686	0.0341085	0.370886
Locus_9	chr6	15468743	0.00300931	0.00187863	0.0016379	0.00200098	0.000932759	0.00174026	0.03455	0.147307	0.157183	0.143762	0.0123804	0.0974874	0.0615309	0.0509718	-0.0213566	0.0622312
Locus_8	chr6	1.91791e+07	0.00266934	0.00771408	0.00247325	0.00489278	0.00314156	0.0045705	0.170202	0.418993	0.214358	0.357347	0.145972	0.00251954	0.071941	0.207286	0.335674	0.0727236
Locus_476	chr6	29761566	0.00165636	0.00181314	0.000574867	0.00152408	0.00131462	0.00150949	0.255446	0.0426717	0.109794	0.0668711	0.336115	0.301716	0.326661	0.173051	0.219513	0.0243732
Locus_359	chr6	34716113	0	0.00062151	0.000515217	0.000862606	0.00052164	0.000565869	0.101905	-0.0549365	-0.104469	-0.0237896	0.0450372	-0.0324244	0.0293721	0.0384936	0.0709005	0.0141725
Locus_363	chr6	4.3957e+07	0.000833632	0	0.00171003	0.00148419	0.000222428	0.00103321	-0.0878901	0.204074	0.101151	-0.00576935	0.212588	0.0946731	0.1	0.198565	0.216865	0.10592
Locus_478	chr6	4.99105e+07	0.00405893	0.00211383	0.0039592	0.00271849	0.00139617	0.00300788	0.15432	0.0994434	-0.000876414	0.0629502	0.202244	0.12422	0.392208	0.0949432	0.181254	0.143813
Locus_410	chr6	59888103	0.000439827	0.00282119	0	0.00343612	0	0.0024737	0.304303	0.94166	0.184005	0.942544	0.669518	0.193453	0.674448	0.532593	NA	0.539407
Locus_338	chr6	6.0536e+07	0.0010377	0.00141635	0	0.00270743	0.000525108	0.00109746	0.0657971	0.142857	0.0859108	0.10947	-0.0143424	0.00767338	-0.0162689	0.133864	0.022233	0.081179
Locus_337	chr6	6.05364e+07	0.00196893	0.00125173	0.00100659	0.00156083	0.00103588	0.00134901	-0.0198783	0.0962735	0.0807963	0.109188	0.0231173	0.0685882	0.0509153	0.124701	0.0373449	0.142511
Locus_153	chr6	6.656e+07	0.000712251	0.00079139	0	0.000839878	0.000583266	0.000623046	0.296296	0.000861326	0.0204953	0.0639008	0.444923	0.313965	0.349791	0.0527297	0.107787	0.0055011
Locus_150	chr6	67731167	0.00298864	0.00108617	0.00093776	0.00329515	0.00110822	0.00280886	0.410978	0.635816	0.321125	0.525128	0.66238	0.205394	0.513907	0.530374	0.153868	0.36908
Locus_151	chr6	67732202	0.00284617	0.00172201	0	0.000160333	0	0.00103155	0.213823	0.628269	0.612331	0.574692	0.548861	0.523275	0.467643	0.00833846	NA	0.0467372
Locus_152	chr6	7.02872e+07	0.00189878	0.00381544	0.000703884	0.00278628	0.000662482	0.00191467	0.197637	0.44086	0.197526	0.452449	0.259806	0.108457	0.197438	0.077957	-0.020024	0.0585753
Locus_154	chr6	76671049	0.00220129	0.00174508	0	0.000963333	0.000868471	0.00117282	0.161738	0.427921	0.391807	0.38201	0.0708451	0.162937	0.115919	0.282042	0.207803	0.244656
Locus_37	linkgroup_a	2935862	0.00183379	0.00262658	0.000531923	0.00217613	0.00229657	0.0022146	0.117745	0.516455	0.0746878	0.265727	0.438476	0.09985	0.224234	0.301089	0.0562234	0.0947069
Locus_72	linkgroup_b	467986	0.000716675	0.000594365	0.000165084	0.00162331	0.00168178	0.00120016	0.131435	0.124901	0.123798	0.206608	0.0856773	0.112192	0.159618	0.0506144	0.0978372	0.123576
Locus_71	linkgroup_b	1656581	0	0.000674678	0.000381247	0.000398224	0.000753487	0.000526233	-0.154432	0.086083	0.101864	-0.051008	0.0979753	0.0930582	0.000649075	0.0595582	0.045758	0.0673231
Locus_142	linkgroup_c	6303648	0.00113168	0.00126129	0.000637659	0.00192516	0.000428042	0.00185104	0.0151408	0.0845181	0.166404	0.694949	-0.0509644	0.224021	0.617082	0.32748	0.72446	0.663353
Locus_143	linkgroup_c	6304060	0.00108225	0.00107744	0.000340245	0.0016619	0.00052902	0.000998298	0.483748	0.517554	0.258133	0.455549	0.202552	0.0970147	0.148863	0.0697696	0.0399418	0.0535078

## Sheet: G-Phocs_EBSP
	ebsp
	current	g-phocs1	g-phocs2	g-phocs3
s_florida	2.95	28.59	27.49	28.77		EBSP vs. G-PhoCS
atl_gulf	1.33	22.72	13.54	16.56
nw_florida	3.64	31.8	23.99	22.96
e_florida	8.25	41.48	39.84	39.33
carolinas	3.61	14.38	12.02	12.13

## Sheet: GPhoCS
G-Phocs output (from TRACER)
Summary Statistic	mcmc_set1.log: theta_A	mcmc_set1.log: theta_B	mcmc_set1.log: theta_C	mcmc_set1.log: theta_D	mcmc_set1.log: theta_E	mcmc_set1.log: theta_F	mcmc_set1.log: theta_AB	mcmc_set1.log: theta_ABC	mcmc_set1.log: theta_ABCD	mcmc_set1.log: theta_ABCDE	mcmc_set1.log: theta_root	mcmc_set1.log: tau_AB	mcmc_set1.log: tau_ABC	mcmc_set1.log: tau_ABCD	mcmc_set1.log: tau_ABCDE	mcmc_set1.log: tau_root	mcmc_set2.log: theta_A	mcmc_set2.log: theta_B	mcmc_set2.log: theta_C	mcmc_set2.log: theta_D	mcmc_set2.log: theta_E	mcmc_set2.log: theta_F	mcmc_set2.log: theta_AB	mcmc_set2.log: theta_ABC	mcmc_set2.log: theta_ABCD	mcmc_set2.log: theta_ABCDE	mcmc_set2.log: theta_root	mcmc_set2.log: tau_AB	mcmc_set2.log: tau_ABC	mcmc_set2.log: tau_ABCD	mcmc_set2.log: tau_ABCDE	mcmc_set2.log: tau_root	mcmc_set3.log: theta_A	mcmc_set3.log: theta_B	mcmc_set3.log: theta_C	mcmc_set3.log: theta_D	mcmc_set3.log: theta_E	mcmc_set3.log: theta_F	mcmc_set3.log: theta_AB	mcmc_set3.log: theta_ABC	mcmc_set3.log: theta_ABCD	mcmc_set3.log: theta_ABCDE	mcmc_set3.log: theta_root	mcmc_set3.log: tau_AB	mcmc_set3.log: tau_ABC	mcmc_set3.log: tau_ABCD	mcmc_set3.log: tau_ABCDE	mcmc_set3.log: tau_root
mean	22.9024	14.6514	42.1863	31.7034	28.6019	21.2835	3.2147	2.1841	42.8528	18.36	20.9676	2.407	3.1035	3.1224	6.7905	12.7956	13.4802	11.6392	38.2794	23.0233	27.6067	21.5537	3.4898	2.1046	40.3194	18.5077	20.8281	1.9975	2.7056	2.7291	6.2576	13.0444	15.7843	11.6751	38.0675	23.7168	29.0071	21.4198	4.1846	2.1669	45.0679	17.4502	21.7705	1.7369	2.6188	2.6404	6.8618	12.8135
stderr of mean	0.0481	0.0422	0.1233	0.1333	0.029	0.0321	0.1576	0.0656	0.3592	0.0422	0.0254	0.0131	0.0217	0.0218	0.0064512	0.0139	0.0338	0.037	0.116	0.0763	0.031	0.031	0.0943	0.1207	0.1792	0.0344	0.0261	0.0092844	0.0124	0.0124	0.0059699	0.0151	0.0377	0.0262	0.0895	0.0681	0.03	0.0351	0.0591	0.0637	0.1715	0.0369	0.0287	0.0050307	0.0108	0.0109	0.0078674	0.0187
stdev	2.5485	1.5014	3.7561	2.6539	1.7589	1.8484	1.3149	1.5608	4.7108	1.8198	1.4114	0.1772	0.2174	0.2197	0.2716	0.5281	1.5137	1.2023	3.5355	1.9738	1.7311	1.85	1.2469	1.6012	4.2244	1.7303	1.4184	0.1637	0.1932	0.1948	0.2613	0.5465	1.9251	1.2867	3.5159	2.0163	1.7701	1.8515	1.1442	1.4887	4.2012	1.7697	1.4589	0.1539	0.1883	0.1897	0.2765	0.5566
variance	6.495	2.2543	14.1084	7.0432	3.0936	3.4166	1.7289	2.436	22.1913	3.3118	1.9919	0.0314	0.0472	0.0483	0.0738	0.2789	2.2912	1.4456	12.4995	3.896	2.9969	3.4225	1.5547	2.5637	17.8459	2.994	2.0118	0.0268	0.0373	0.038	0.0683	0.2986	3.7059	1.6557	12.3615	4.0655	3.1332	3.4281	1.3093	2.2161	17.65	3.1319	2.1285	0.0237	0.0354	0.036	0.0764	0.3098
median	22.6694	14.5796	41.9944	31.5104	28.5584	21.2184	3.2013	1.8437	42.7255	18.3168	20.9135	2.4047	3.0965	3.1174	6.788	12.79	13.4092	11.5935	38.1005	22.9385	27.5653	21.482	3.4536	1.7248	40.117	18.4739	20.7633	1.9984	2.7062	2.7304	6.2512	13.0344	15.6627	11.5983	37.8803	23.6064	28.9447	21.3256	4.1499	1.8707	44.9118	17.3802	21.7728	1.7363	2.6157	2.6372	6.8561	12.8095
mode	n/a	n/a	n/a	n/a	n/a	n/a	n/a	n/a	n/a	n/a	n/a	n/a	n/a	n/a	n/a	n/a	n/a	n/a	n/a	n/a	n/a	n/a	n/a	n/a	n/a	n/a	n/a	n/a	n/a	n/a	n/a	n/a	n/a	n/a	n/a	n/a	n/a	n/a	n/a	n/a	n/a	n/a	n/a	n/a	n/a	n/a	n/a	n/a
geometric mean	22.7631	14.5753	42.02	31.5934	28.548	21.204	2.9001	1.6437	42.5941	18.2704	20.9203	2.4004	3.0959	3.1146	6.785	12.7847	13.396	11.5774	38.1174	22.939	27.5526	21.4748	3.2421	1.5246	40.0986	18.4268	20.7799	1.9908	2.6986	2.7221	6.2522	13.033	15.668	11.605	37.9065	23.6315	28.9534	21.3403	4.0205	1.6472	44.8726	17.3608	21.7216	1.7301	2.612	2.6336	6.8562	12.8014
95% HPD Interval	[18.0802, 27.9326]	[11.7949, 17.5422]	[35.2417, 49.7575]	[26.6751, 36.9766]	[25.2858, 32.1092]	[17.6992, 24.7287]	[0.6572, 5.5851]	[0.032, 5.2801]	[33.8096, 51.9681]	[14.9086, 21.9496]	[18.232, 23.6881]	[2.0602, 2.745]	[2.6885, 3.527]	[2.7026, 3.5461]	[6.268, 7.319]	[11.75, 13.7839]	[10.6008, 16.5229]	[9.4132, 14.093]	[31.8306, 45.5597]	[19.3496, 27.0223]	[24.316, 31.0209]	[18.0663, 25.1109]	[1.0232, 5.8375]	[0.0543, 5.1091]	[32.0643, 48.5162]	[15.2346, 22.0247]	[18.0005, 23.5656]	[1.6931, 2.3354]	[2.3283, 3.0776]	[2.3312, 3.0947]	[5.7397, 6.7674]	[11.9348, 14.0573]	[12.2047, 19.755]	[9.2786, 14.2194]	[31.367, 44.9854]	[19.7885, 27.5106]	[25.7108, 32.5222]	[18.0937, 25.3176]	[2.0426, 6.3832]	[0.0361, 4.9962]	[37.3346, 53.6037]	[14.1152, 20.7719]	[18.8979, 24.5657]	[1.4203, 2.0248]	[2.2662, 2.9915]	[2.2718, 3.0032]	[6.3187, 7.4019]	[11.7717, 13.8804]
auto-correlation time (ACT)	144.199	320.146	435.88	1019.9	110.136	121.96	5808.49	715.117	2350.06	217.532	131.378	2195.98	4023.53	3966.15	228.093	278.638	201.823	383.831	435.524	604.805	129.487	113.734	2312.32	2297.69	727.231	160.184	136.419	1300.75	1655.8	1629.68	211.096	307.184	155.028	168.06	262.275	461.122	115.755	144.924	1079.2	739.861	673.896	175.6	156.49	431.822	1327.31	1333.79	327.334	457.482
effective sample size (ESS)	2803.09	1262.56	927.325	396.316	3670.04	3314.22	69.5881	565.225	171.997	1858.12	3076.64	184.065	100.46	101.913	1772.09	1450.63	2002.75	1053.07	928.082	668.318	3121.56	3553.92	174.803	175.917	555.809	2523.35	2962.93	310.746	244.112	248.026	1914.78	1315.83	2607.29	2405.1	1541.14	876.562	3491.88	2789.06	374.54	546.322	599.799	2301.84	2582.93	936.039	304.527	303.047	1234.83	883.537

## Sheet: STRUCTURE_k
STRUCTURE K identification
	Mean L (K)	DK
1	-6475.6
2	-5991.2	88.6229		Red = log probability K
3	-5768.2	5.66491		Blue = delta K
4	-5452.6	1.77757		K = number of genetic clusters
5	-5084.6	90.8742
6	-5066.2	7.61805
7	-5103.2	1.58479
8	-5081.4	3.78073
9	-5095.8	3.4188

## Sheet: TreeMix
Results of two additional runs of TreeMix, limiting the analysis to one random SNP per locus
Run1: No inferred migration edges									Run 2: one inferred migation edge

## Sheet: BUCKy
Output of two replicates of BUCKY. For each replicate, a random individual was chosen for each lineage.
The trees shown are the primary concordance tree topology, with sample wide concordance factors (and 95% credibility) as branch labels.
BUCKY input included gene tree posterior distributions of 217 loci, estimated from MrBayes.
BUCKY was run three times with each set of gene trees, using alpha values of 10, 100, and 1000. The output for each alpha value did not change the topologies, and results are reported above each branch.
Results for alpha = 10, 100, and 1000 are reported in the first, second, and third lines on each branch, respectively.
